# Supplementary material for: Validation of cardiovascular outcomes and risk factors in the Clinical Practice Research Datalink in the United Kingdom
Source: Pharmacoepidemiol Drug Saf. 2020 Oct 28;30(2):237–47. doi: 10.1002/pds.5150 (PMC7821285; doi:10.1002/pds.5150)
Supplement: Supplementary file 1 — Data S1. Microsoft excel file of code lists. [file PDS-30-237-s001.xlsx]

## Sheet: Contents
	Supplemental information
	Validation of cardiovascular outcomes and risk factors in the Clinical Practice Research Datalink in the United Kingdom
	Alejandro Arana, Andrea V Margulis, Cristina Varas-Lorenzo, Christine L Bui2, Alicia Gilsenan, Lisa J McQuay, Maria Reynolds, Cristina Rebordosa, Billy Franks, Stefan de Vogel, Kwame Appenteng, Susana Perez-Gutthann
	Contents
	AMI (Read)
	Thrombolytic therapy
	Hosp & referrals (Read)
	Evidence of AMI (Read)
	CABG & PTCA (Read)
	All deaths (Read)
	Hormone replacement therapy
	Stroke (Read)
	Evidence of stroke (Read)
	Residual stroke damage (Read)
	Smoking (Read)
	Obesity (Read)
	Menopause (Read)

## Sheet: AMI (Read)
Read Code	Description	ECG with signs of AMI
3233.00	ECG: antero-septal infarct.	1
3234.00	ECG: posterior/inferior infarct	1
3235.00	ECG: subendocardial infarct	1
3236.00	ECG: lateral infarction	1
323Z.00	ECG: myocardial infarct NOS	1
889A.00	Diab mellit insulin-glucose infus acute myocardial infarct	0
G30..00	Acute myocardial infarction	0
G30..11	Attack - heart	0
G30..12	Coronary thrombosis	0
G30..13	Cardiac rupture following myocardial infarction (MI)	0
G30..14	Heart attack	0
G30..15	MI - acute myocardial infarction	0
G30..16	Thrombosis - coronary	0
G30..17	Silent myocardial infarction	0
G300.00	Acute anterolateral infarction	1
G301.00	Other specified anterior myocardial infarction	1
G301000	Acute anteroapical infarction	1
G301100	Acute anteroseptal infarction	1
G301z00	Anterior myocardial infarction NOS	1
G302.00	Acute inferolateral infarction	1
G303.00	Acute inferoposterior infarction	1
G304.00	Posterior myocardial infarction NOS	1
G305.00	Lateral myocardial infarction NOS	1
G306.00	True posterior myocardial infarction	1
G307.00	Acute subendocardial infarction	1
G307000	Acute non-Q wave infarction	1
G307100	Acute non-ST segment elevation myocardial infarction	1
G308.00	Inferior myocardial infarction NOS	1
G309.00	Acute Q-wave infarct	1
G30A.00	Mural thrombosis	0
G30B.00	Acute posterolateral myocardial infarction	1
G30X.00	Acute transmural myocardial infarction of unspecif site	1
G30X000	Acute ST segment elevation myocardial infarction	1
G30y.00	Other acute myocardial infarction	0
G30y000	Acute atrial infarction	1
G30y100	Acute papillary muscle infarction	0
G30y200	Acute septal infarction	1
G30yz00	Other acute myocardial infarction NOS	0
G30z.00	Acute myocardial infarction NOS	0
G31y100	Microinfarction of heart	0
G35..00	Subsequent myocardial infarction	0
G350.00	Subsequent myocardial infarction of anterior wall	1
G351.00	Subsequent myocardial infarction of inferior wall	1
G353.00	Subsequent myocardial infarction of other sites	0
G35X.00	Subsequent myocardial infarction of unspecified site	0
G36..00	Certain current complication follow acute myocardial infarct	0
G360.00	Haemopericardium/current comp folow acut myocard infarct	0
G361.00	Atrial septal defect/curr comp folow acut myocardal infarct	0
G362.00	Ventric septal defect/curr comp fol acut myocardal infarctn	0
G363.00	Ruptur cardiac wall w'out haemopericard/cur comp fol ac MI	0
G364.00	Ruptur chordae tendinae/curr comp fol acute myocard infarct	0
G365.00	Rupture papillary muscle/curr comp fol acute myocard infarct	0
G366.00	Thrombosis atrium,auric append&vent/curr comp foll acute MI	0
G501.00	Post infarction pericarditis	0
G5y6.00	Rupture of papillary muscle	0
Gyu3100	[X]Other current complicatns following acute myocard infarct	0
Gyu3400	[X]Acute transmural myocardial infarction of unspecif site	0
Gyu3500	[X]Subsequent myocardial infarction of other sites	0
Gyu3600	[X]Subsequent myocardial infarction of unspecified site	0

## Sheet: Thrombolytic therapy
Rx Category	Description	Product Code	Therapy Events	Gemscript Code	Product Name	Drug Substance Name	Substance Strength	Formulation	Route of Administration	BNF Code	BNF Header	Database Build
ThromboRx1	For stroke (ischemic)	40135	0	70009020	Alteplase 10mg powder and solvent for solution for injection vials	Alteplase	10mg	Powder and solvent for solution for injection	Intravenous	2100200	Fibrinolytic Drugs	August 2009
ThromboRx1	For stroke (ischemic)	47449	1	69239020	Actilyse 20mg powder and solvent for solution for injection vials (Boehringer Ingelheim Ltd)	Alteplase	20mg	Powder and solvent for solution for injection	Intravenous	2100200	Fibrinolytic Drugs	July 2012
ThromboRx1	For stroke (ischemic)	48076	0	70007020	Alteplase 50mg powder and solvent for solution for infusion vials	Alteplase	50mg	Powder and solvent for solution for infusion	Intravenous	2100200	Fibrinolytic Drugs	November 2012
ThromboRx1	For stroke (ischemic)	18617	18	72704020	Eminase 30 unit/vial Injection (Shire Pharmaceuticals Ltd)	Anistreplase	30 Unit/vial	Injection	Intravenous Injection	2100200	Fibrinolytic Drugs	February 2009
ThromboRx1	For stroke (ischemic)	18687	1	72701020	Anistreplase 30 units/vial injection	Anistreplase	30 Units/vial	Injection		2100200	Fibrinolytic Drugs	February 2009
ThromboRx1	For stroke (ischemic)	31993	1	84078020	Reteplase 10unit powder and solvent for solution for injection vials	Reteplase	10unit	Powder and solvent for solution for injection	Intravenous	2100200	Fibrinolytic Drugs	February 2009
ThromboRx1	For stroke (ischemic)	35385	3	83136020	Tenecteplase 8,000unit powder and solvent for solution for injection vials	Tenecteplase	8000unit	Powder and solvent for solution for injection	Intravenous	2100200	Fibrinolytic Drugs	February 2009
ThromboRx1	For stroke (ischemic)	41880	4	83140020	Metalyse 10,000unit powder and solvent for solution for injection vials (Boehringer Ingelheim Ltd)	Tenecteplase	10000unit	Powder and solvent for solution for injection	Intravenous	2100200	Fibrinolytic Drugs	April 2010
ThromboRx1	For stroke (ischemic)	42504	22	83137020	Tenecteplase 10,000unit powder and solvent for solution for injection vials	Tenecteplase	10000unit	Powder and solvent for solution for injection	Intravenous	2100200	Fibrinolytic Drugs	June 2010
ThromboRx1	For stroke (ischemic)	22221	1	67726020	Ukidan 5000 unit/vial Injection (Serono Ltd)	Urokinase	5000 Unit/vial	Injection	Intravenous Injection	2100200	Fibrinolytic Drugs	February 2009
ThromboRx1	For stroke (ischemic)	24609	8	77976020	Urokinase 10,000unit powder for solution for injection vials	Urokinase	10000unit	Powder for solution for injection	Intravenous	2100200	Fibrinolytic Drugs	February 2009
ThromboRx1	For stroke (ischemic)	32944	40	67721020	Urokinase Injection	Urokinase	5000 Units/vial	Injection		2100200	Fibrinolytic Drugs	February 2009
ThromboRx1	For stroke (ischemic)	35294	0	77978020	Urokinase 1000000 unit Powder for solution for injection	Urokinase	1,000,000 Units	Powder For Solution For Injection	Intravenous Injection	2100200	Fibrinolytic Drugs	February 2009
ThromboRx1	For stroke (ischemic)	42502	1	67728020	Ukidan 10,0000 unit Injection (Serono Ltd)	Urokinase	100000unit	Powder for solution for injection	Intravenous	2100200	Fibrinolytic Drugs	June 2010
ThromboRx2	Other	750	12	73206020	Streptokinase 1.5million unit powder for solution for infusion vials	Streptokinase	1.5mega u	Powder for solution for infusion	Intravenous	2100200	Fibrinolytic Drugs	February 2009
ThromboRx2	Other	7511	1	52207020	Kabikinase 1.5 million unit/vial Injection (Pharmacia Ltd)	Streptokinase	1.5mega u	Powder for solution for infusion	Intravenous	2100200	Fibrinolytic Drugs	February 2009
ThromboRx2	Other	26400	0	66754020	Streptokinase 250,000unit powder for solution for infusion vials	Streptokinase	250000unit	Powder for solution for infusion	Intravenous	2100200	Fibrinolytic Drugs	February 2009
ThromboRx2	Other	26651	7	66761020	Kabikinase 10,0000 unit Injection (Pharmacia Ltd)	Streptokinase	10,0000 Unit	Injection		2100200	Fibrinolytic Drugs	February 2009
ThromboRx2	Other	29713	0	73415020	Streptase 1.5million unit powder for solution for infusion vials (CSL Behring UK Ltd)	Streptokinase	1.5mega u	Powder for solution for infusion	Intravenous	2100200	Fibrinolytic Drugs	February 2009
ThromboRx2	Other	32466	0	66755020	Streptokinase 750,000unit powder for solution for infusion vials	Streptokinase	750000unit	Powder for solution for infusion	Intravenous	2100200	Fibrinolytic Drugs	February 2009
ThromboRx2	Other	37909	0	53884020	Streptase 250,000unit powder for solution for infusion vials (CSL Behring UK Ltd)	Streptokinase	250000unit	Powder for solution for infusion	Intravenous	2100200	Fibrinolytic Drugs	February 2009
ThromboRx2	Other	44961	0	53885020	Streptase 750,000unit powder for solution for infusion vials (CSL Behring UK Ltd)	Streptokinase	750000unit	Powder for solution for infusion	Intravenous	2100200	Fibrinolytic Drugs	April 2011

## Sheet: Hosp & referrals (Read)
Read Code	Description	Hospital admission / A&E visit	Referral
13F8.00	Hospital patient	1	0
13F8.11	Hospital inpatient	1	0
13F8100	Long stay hospital inpatient	1	0
13F8200	Previous multiple hospital admissions	1	0
13FS.00	Long stay hospital inpatient	1	0
2J8..00	Hospital admission avoided	0	1
2JA..00	Medically fit to attend hospital appointment	0	1
38DD.00	Pts at risk of re-hospitalisation case finding tool score	0	1
6611.00	Last hospital in-patient	1	0
66S2.11	Shared care - consultant / GP	0	1
6A1..00	Patient reviewed at hospital	0	1
6A1..11	Reviewed at hospital	0	1
8B3S000	Post hospital discharge medication reconciliation with pt	1	0
8B3S100	Post hospital dischrge med reconciliation with medical notes	1	0
8H...00	Referral for further care	0	1
8H1..11	Admit to I.T.U.	1	0
8H11.00	Admit to cardiac ITU	1	0
8H1Z.00	Admit to intensive c.u. NOS	1	0
8H2..00	Emergency hospital admission	1	0
8H24.00	Admit geriatric emergency	1	0
8H2O.00	Admit cardiothoracic emergency	1	0
8H2Q.00	Admit cardiology emergency	1	0
8H2X.00	Emergency hospital admission from walk-in centre	1	0
8H2Z.00	Admit hospital emergency NOS	1	0
8H31.00	Non-urgent hosp.admission unsp	1	0
8H32.00	Night hospital care	1	0
8H33.00	Day hospital care	0	1
8H36.00	Non-urgent medical admission	1	0
8H3T.00	Non-urgent cardiothoracic admission	1	0
8H3V.00	Non-urgent cardiological admission	1	0
8H3Z.00	Other hospital admission NOS	1	0
8H4..00	Referral to physician	0	1
8H4..11	Medical referral	0	1
8H41.00	General medical referral	0	1
8H44.00	Cardiological referral	0	1
8H4R.00	Referral to cardiology special interest general practitioner	0	1
8H90.00	Telephone contact by consultant	0	1
8Ha..00	Voluntary admission	1	0
8Hb..00	Involuntary admission	1	0
8Hd..00	Admission to hospital	1	0
8Hd0.00	Admission to community hospital	1	0
8Hd1.00	Admission by accident and emergency doctor	1	0
8Hd3.00	Admission by out of hours service doctor	1	0
8Hd4.00	Hospital re-admission	1	0
8Hd5.00	Admission to acute assessment unit	1	0
8HE..00	Discharged from hospital	1	0
8HE2.00	Discharged from inpatient care	1	0
8HE4.00	Discharged from private hosp'l	1	0
8HE9.00	Discharged from community hospital	1	0
8HEA.00	Discharged from acute assessment unit	1	0
8HEZ.00	Discharged from hosp. care NOS	1	0
8HF..00	Transferred from department	1	0
8HF..12	Transferred from hospital	1	0
8HG..00	Died in hospital	1	0
8HG..11	Death in hospital	1	0
8HK4.00	Cardiology D.V. requested	0	1
8HL4.00	Cardiology D.V. done	0	1
8HM..00	Listed for admission to hosp.	1	0
8HM4.00	Listed for Cardiology admiss'n	1	0
8HMB.00	Listed for Chest Med admission	1	0
8HMF.00	Listed for other medical admis	1	0
8HMZ.00	Listed for hosp admission NOS	1	0
8HN0.00	In-patient stay > 12 hours	1	0
8HN1.00	In-patient stay 1 day	1	0
8HN2.00	In-patient stay 2 days	1	0
8HN3.00	In-patient stay 3 days	1	0
8HN4.00	In-patient stay 4 days	1	0
8HN5.00	In-patient stay 5 days	1	0
8HN6.00	In-patient stay 6 days	1	0
8HN7.00	In-patient stay 7 days	1	0
8HN8.00	In-patient stay 8 days	1	0
8HN9.00	In-patient stay 9 days	1	0
8HNA.00	In-patient stay 10 days	1	0
8HNB.00	In-patient stay 11 days	1	0
8HNC.00	In-patient stay 12 days	1	0
8HND.00	In-patient stay 13 days	1	0
8HNE.00	In-patient stay 14 days	1	0
8HNZ.00	In-patient stay NOS	1	0
8Hs..00	Discharge to nursing home	1	0
8I4..00	Patient self discharge	1	0
9144.00	Patient in hospital	1	0
93A..00	Discharge summary	1	0
945..00	Hospital death discharge notif	1	0
9451.00	Death notif. from hospital	1	0
945Z.00	Hospital death disch. NOS	1	0
9495.00	Patient died in hospital	1	0
9498.00	Dead on arrival at hospital	1	0
949B.00	Patient died in community hospital	1	0
9b0K.00	Hospital admission note	1	0
9b9C.00	Cardiology	0	1
9EV2.00	Medical report received from hospital	1	0
9N01.00	Seen in general surgery clinic	0	1
9N04.00	Seen in emergency clinic	0	1
9N06.00	Seen in thoracic surgery clinic	0	1
9N0e.00	Seen in open access nurse clinic	0	1
9N0f.00	Seen in rapid access chest pain clinic	1	0
9N0G.00	Seen in primary care centre	0	1
9N0k.00	Seen in heart failure clinic	0	1
9N0l.00	Seen in out of hours centre	0	1
9N0q.00	Seen in cardiothoracic surgery clinic	0	1
9N0x.00	Seen in walk in centre	0	1
9N16.00	Seen in institution	0	1
9N17.00	Seen in work place	0	1
9N19.00	Seen in hospital casualty	1	0
9N19.11	Seen in accident and emergency department	1	0
9N1A.00	Seen in hospital out-pat.	0	1
9N1b.00	Seen in chest clinic	0	1
9N1B.00	Seen in hospital ward	1	0
9N1c.00	Seen in general medical clinic	0	1
9N1P.00	Seen in cardiac clinic	0	1
9N1P.11	Seen in cardiology clinic	0	1
9N1y100	Seen in geriatric clinic	0	1
9N1y300	Seen in emergency clinic	1	0
9N1yG00	Seen in community treatment room	0	1
9N6W.00	Referred by cardiology outpatients department	0	1
9Ni8.00	DNA cardiology spec interest general practitioner clinic	0	1
9NJK.00	In-house cardiology first appointment	0	1
9NJL.00	In-house cardiology follow-up appointment	0	1
9NJM.00	In-house cardiology discharged from care	0	1
9Nk4.00	Seen in urgent care centre	1	0
9Nk5.00	Seen in elderly care clinic	0	1
9NkJ.00	Seen in hospice	0	1
9NkM.00	Seen in day surgery unit	0	1
9Nl1.00	Seen by general practitioner special interest in cardiology	0	1
9NlP.00	Seen by clinical nurse specialist	0	1
9NlV.00	Seen by emergency care practitioner	1	0
9NM2.00	Attending cardiology clinic	0	1
9No..00	Seen in clinic	0	1
9Nt4.00	Seen by physician	0	1
9NW..00	Seen by rapid response team	1	0
Z177800	Inpatient care	1	0
ZIF3.00	Ensuring patient's carer prepared for hospital discharge	1	0
ZL9..00	Seen by doctor	0	1
ZL91.11	Seen by A & E doctor	1	0
ZL91.12	Seen by casualty doctor	1	0
ZL96.00	Seen by intensive care specialist	1	0
ZL96.11	Seen by ITU specialist	1	0
ZL96100	Seen by adult intensive care specialist	1	0
ZL9A.00	Seen by physician	0	1
ZL9A300	Seen by cardiologist	0	1
ZL9A400	Seen by chest physician	0	1
ZL9AL00	Seen by care of the elderly physician	0	1
ZL9AL11	Seen by geriatric medicine physician	0	1
ZL9AL12	Seen by geriatrician	0	1
ZL9G200	Seen by cardiothoracic surgeon	0	1
ZL9G300	Seen by cardiac surgeon	0	1
ZLA2.00	Seen by clinical nurse specialist	0	1
ZLA2200	Seen by cardiac rehabilitation nurse	0	1
ZLE6300	Discharge from cardiology service	1	0
ZLF1100	Discharge from hospice day hospital	1	0
ZLF2.00	Discharge from hospital	1	0
ZLG6.00	Discharge to hospital	1	0
ZLG6200	Discharge to community hospital	1	0
ZLG6300	Discharge to GP hospital	1	0
ZLG6400	Discharge to tertiary referral hospital	1	0

## Sheet: Evidence of AMI (Read)
Read Code	Description	Chest pain	Cardiac enzymes NOS	Cardiac enzymes abnormal	Other symptoms / Others	Abnormal imaging study	Imaging study NOS	Thrombolytic therapy	Stress test
182..00	Chest pain	1	0	0	0	0	0	0	0
1822.00	Central chest pain	1	0	0	0	0	0	0	0
1828.00	Atypical chest pain	1	0	0	0	0	0	0	0
182A.00	Chest pain on exertion	1	0	0	0	0	0	0	0
8HTG.00	Referred to acute chest pain clinic	1	0	0	0	0	0	0	0
8HTJ.00	Referral to rapid access chest pain clinic	1	0	0	0	0	0	0	0
9N0f.00	Seen in rapid access chest pain clinic	1	0	0	0	0	0	0	0
G33z400	Ischaemic chest pain	1	0	0	0	0	0	0	0
R065.00	[D]Chest pain	1	0	0	0	0	0	0	0
R065C00	[D]Retrosternal chest pain	1	0	0	0	0	0	0	0
44H..00	Cardiac enzymes	0	1	0	0	0	0	0	0
44H1.00	Blood sent: cardiac enzymes	0	1	0	0	0	0	0	0
44H4.00	CK - creatine kinase level	0	1	0	0	0	0	0	0
44H4.11	Creatine phosphokinase level	0	1	0	0	0	0	0	0
44H7.00	Cardiac enzymes equivocal	0	1	0	0	0	0	0	0
44H8.00	Serum creatinine phosphokinase MB isoenzyme level	0	1	0	0	0	0	0	0
44HE.00	Plasma creatine kinase level	0	1	0	0	0	0	0	0
44HG.00	Serum creatine kinase level	0	1	0	0	0	0	0	0
44HJ.00	Plasma creatinine phosphokinase MB isoenzyme level	0	1	0	0	0	0	0	0
44HM.00	Creatine kinase MB activity	0	1	0	0	0	0	0	0
44HZ.00	Cardiac enzymes NOS	0	1	0	0	0	0	0	0
44l5.00	MB/total creatine kinase ratio	0	1	0	0	0	0	0	0
44MC.00	Serum troponin T level	0	1	0	0	0	0	0	0
44ME.00	Plasma troponin I level	0	1	0	0	0	0	0	0
44MG.00	Serum troponin I level	0	1	0	0	0	0	0	0
44MH.00	Plasma troponin T level	0	1	0	0	0	0	0	0
4Q3L.00	High sensitivity cardiac troponin T level	0	1	0	0	0	0	0	0
173..13	Shortness of breath symptom	0	0	0	1	0	0	0	0
1739.00	Shortness of breath	0	0	0	1	0	0	0	0
329A.00	ECG: left bundle branch block	0	0	0	1	0	0	0	0
G562.11	Left bundle branch block	0	0	0	1	0	0	0	0
R060800	[D]Shortness of breath	0	0	0	1	0	0	0	0
5543.00	Coronary arteriograph.abnormal	0	0	0	0	1	0	0	0
8L41.00	Coronary angioplasty planned	0	0	0	0	1	0	0	0
G30..12	Coronary thrombosis	0	0	0	0	1	0	0	0
G30..16	Thrombosis - coronary	0	0	0	0	1	0	0	0
G332.00	Coronary artery spasm	0	0	0	0	1	0	0	0
G340000	Single coronary vessel disease	0	0	0	0	1	0	0	0
G340100	Double coronary vessel disease	0	0	0	0	1	0	0	0
G341200	Aneurysm of coronary vessels	0	0	0	0	1	0	0	0
G39..00	Coronary microvascular disease	0	0	0	0	1	0	0	0
P6y4.00	Coronary artery anomaly	0	0	0	0	1	0	0	0
P6y4z00	Coronary artery anomaly NOS	0	0	0	0	1	0	0	0
SP07600	Coronary artery bypass graft occlusion	0	0	0	0	1	0	0	0
ZRBN.00	Duke's coronary artery disease score	0	0	0	0	1	0	0	0
7924000	Revision of bypass for one coronary artery	0	0	0	0	0	1	0	0
7927400	Exploration of coronary artery	0	0	0	0	0	1	0	0
7938300	Coronary arteriography using two catheters	0	0	0	0	0	1	0	0
7938400	Coronary arteriography using single catheter	0	0	0	0	0	1	0	0
7938500	Coronary arteriography NEC	0	0	0	0	0	1	0	0
7938600	Coronary arteriography using three catheters	0	0	0	0	0	1	0	0
554..00	Coronary arteriogr.-general	0	0	0	0	0	1	0	0
554..11	Coronary arteriography	0	0	0	0	0	1	0	0
5541.00	Coronary arteriography awaited	0	0	0	0	0	1	0	0
5546.00	Coronary arteriography declined	0	0	0	0	0	1	0	0
554Z.00	Coronary arteriog-general NOS	0	0	0	0	0	1	0	0
7924.00	Revision of bypass for coronary artery	0	0	0	0	0	1	0	0
7924z00	Revision of bypass for coronary artery NOS	0	0	0	0	0	1	0	0
792A100	Intravascular ultrasound of coronary artery	0	0	0	0	0	1	0	0
7N41300	[SO]Coronary artery	0	0	0	0	0	1	0	0
8LF..00	Coronary angiography planned	0	0	0	0	0	1	0	0
7929111	Percut translum coronary thrombolytic therapy- streptokinase	0	0	0	0	0	0	1	0
7L10100	Continuous infusion of streptokinase	0	0	0	0	0	0	1	0
7L10500	Continuous infusion of antithrombolytic NEC	0	0	0	0	0	0	1	0
7L10600	Continuous infusion of alteplase	0	0	0	0	0	0	1	0
7L10611	Continuous infusion of rt-PA	0	0	0	0	0	0	1	0
88A8.00	Thrombolytic therapy	0	0	0	0	0	0	1	0
8I3L.00	Thrombolytic therapy refused	0	0	0	0	0	0	1	0
33C3.00	Circulatory stress test	0	0	0	0	0	0	0	1
7P08400	Thallium stress test	0	0	0	0	0	0	0	1
44H3.00	Cardiac enzymes abnormal	0	0	1	0	0	0	0	0
44H3000	Cardiac enzymes abnormal - first set	0	0	1	0	0	0	0	0
44p2.00	Cardiac troponin positive	0	0	1	0	0	0	0	0

## Sheet: CABG & PTCA (Read)
Read Code	Description
7920.11	Saphenous vein graft bypass of coronary artery
7921.11	Other autograft bypass of coronary artery
7922.11	Allograft bypass of coronary artery
7923.11	Prosthetic bypass of coronary artery
7925.11	Creation of bypass from mammary artery to coronary artery
7928.11	Percutaneous balloon coronary angioplasty
7920000	Saphenous vein graft replacement of one coronary artery
7920100	Saphenous vein graft replacement of two coronary arteries
7920200	Saphenous vein graft replacement of three coronary arteries
7920300	Saphenous vein graft replacement of four+ coronary arteries
7921000	Autograft replacement of one coronary artery NEC
7921100	Autograft replacement of two coronary arteries NEC
7921200	Autograft replacement of three coronary arteries NEC
7921300	Autograft replacement of four of more coronary arteries NEC
7922000	Allograft replacement of one coronary artery
7922100	Allograft replacement of two coronary arteries
7922200	Allograft replacement of three coronary arteries
7922300	Allograft replacement of four or more coronary arteries
7923000	Prosthetic replacement of one coronary artery
7923100	Prosthetic replacement of two coronary arteries
7923200	Prosthetic replacement of three coronary arteries
7923300	Prosthetic replacement of four or more coronary arteries
7924000	Revision of bypass for one coronary artery
7924100	Revision of bypass for two coronary arteries
7924200	Revision of bypass for three coronary arteries
7924300	Revision of bypass for four or more coronary arteries
7925000	Double anastomosis of mammary arteries to coronary arteries
7925100	Double implant of mammary arteries into coronary arteries
7925200	Single anast mammary art to left ant descend coronary art
7925300	Single anastomosis of mammary artery to coronary artery NEC
7925400	Single implantation of mammary artery into coronary artery
7926000	Double anastom thoracic arteries to coronary arteries NEC
7926200	Single anastomosis of thoracic artery to coronary artery NEC
7926300	Single implantation thoracic artery into coronary artery NEC
7927200	Transection of muscle bridge of coronary artery
7927500	Open angioplasty of coronary artery
7928000	Percut transluminal balloon angioplasty one coronary artery
7928100	Percut translum balloon angioplasty mult coronary arteries
7928200	Percut translum balloon angioplasty bypass graft coronary a
7928300	Percut translum cutting balloon angioplasty coronary artery
7929000	Percutaneous transluminal laser coronary angioplasty
7929100	Percut transluminal coronary thrombolysis with streptokinase
7929111	Percut translum coronary thrombolytic therapy- streptokinase
7929200	Percut translum inject therap subst to coronary artery NEC
7929300	Rotary blade coronary angioplasty
7929400	Insertion of coronary artery stent
7929500	Insertion of drug-eluting coronary artery stent
7929600	Percutaneous transluminal atherectomy of coronary artery
792..00	Coronary artery operations
792..11	Coronary artery bypass graft operations
7920.00	Saphenous vein graft replacement of coronary artery
7920y00	Saphenous vein graft replacement of coronary artery OS
7920z00	Saphenous vein graft replacement coronary artery NOS
7921.00	Other autograft replacement of coronary artery
7921y00	Other autograft replacement of coronary artery OS
7921z00	Other autograft replacement of coronary artery NOS
7922.00	Allograft replacement of coronary artery
7922y00	Other specified allograft replacement of coronary artery
7922z00	Allograft replacement of coronary artery NOS
7923.00	Prosthetic replacement of coronary artery
7923y00	Other specified prosthetic replacement of coronary artery
7923z00	Prosthetic replacement of coronary artery NOS
7924.00	Revision of bypass for coronary artery
7924400	Revision of connection of thoracic artery to coronary artery
7924y00	Other specified revision of bypass for coronary artery
7924z00	Revision of bypass for coronary artery NOS
7925.00	Connection of mammary artery to coronary artery
7925011	LIMA sequential anastomosis
7925012	RIMA sequential anastomosis
7925311	LIMA single anastomosis
7925312	RIMA single anastomosis
7925y00	Connection of mammary artery to coronary artery OS
7925z00	Connection of mammary artery to coronary artery NOS
7926.00	Connection of other thoracic artery to coronary artery
7926100	Double implant thoracic arteries into coronary arteries NEC
7926y00	Connection of other thoracic artery to coronary artery OS
7926z00	Connection of other thoracic artery to coronary artery NOS
7927.00	Other open operations on coronary artery
7927y00	Other specified other open operation on coronary artery
7927z00	Other open operation on coronary artery NOS
7928.00	Transluminal balloon angioplasty of coronary artery
7928y00	Transluminal balloon angioplasty of coronary artery OS
7928z00	Transluminal balloon angioplasty of coronary artery NOS
7929.00	Other therapeutic transluminal operations on coronary artery
7929y00	Other therapeutic transluminal op on coronary artery OS
7929z00	Other therapeutic transluminal op on coronary artery NOS
792A.00	Diagnostic transluminal operations on coronary artery
792Ay00	Diagnostic transluminal operation on coronary artery OS
792Az00	Diagnostic transluminal operation on coronary artery NOS
792B.00	Repair of coronary artery NEC
792B000	Endarterectomy of coronary artery NEC
792By00	Other specified repair of coronary artery
792Bz00	Repair of coronary artery NOS
792C.00	Other replacement of coronary artery
792C000	Replacement of coronary arteries using multiple methods
792Cy00	Other specified replacement of coronary artery
792Cz00	Replacement of coronary artery NOS
792D.00	Other bypass of coronary artery
792Dy00	Other specified other bypass of coronary artery
792Dz00	Other bypass of coronary artery NOS
792y.00	Other specified operations on coronary artery
792z.00	Coronary artery operations NOS
793G.00	Perc translumin balloon angioplasty stenting coronary artery
793G000	Perc translum ball angio insert 1-2 drug elut stents cor art
793G100	Perc tran ball angio ins 3 or more drug elut stents cor art
793G200	Perc translum balloon angioplasty insert 1-2 stents cor art
793G300	Percutaneous cor balloon angiop 3 more stents cor art NEC
793Gy00	OS perc translumina balloon angioplast stenting coronary art
793Gz00	Perc translum balloon angioplasty stenting coronary art NOS
8L40.00	Coronary artery bypass graft operation planned
P6y4100	Single coronary artery
ZV45700	[V]Presence of aortocoronary bypass graft
ZV45800	[V]Presence of coronary angioplasty implant and graft
ZV45K00	[V]Presence of coronary artery bypass graft
ZV45K11	[V]Presence of coronary artery bypass graft - CABG
ZV45L00	[V]Status following coronary angioplasty NOS

## Sheet: All deaths (Read)
Read Code	Description	Fetal / Neonatal / Infant
661 DH	DELIVERY SUDDEN DEATH (MOTHER)	0
661 DN	SUDDEN DEATH CHILDBIRTH CAUSE UNKNOWN	0
662 N	DELIVERY DEATH DUE ANAESTHETIC	0
6770AD	SUDDEN DEATH PUERPERIUM CAUSE UNKNOWN	0
7789ND	NEONATAL DEATH	1
7799A	DEATH IN UTERO	1
7799B	STILLBIRTH	1
795 B	SUDDEN DEATH INFANT SYNDROME	1
795 C	COT DEATH	1
795 DR	DROPPED DEAD	0
795 N	SUDDEN DEATH NONVIOLENT	0
7962	FOUND DEAD	0
7963	UNKNOWN CAUSE DEATH	0
9681D	DEATH ANAESTHETIC	0
22J..00	O/E - dead	0
22J..11	O/E - dead - condition fatal	0
22J..12	Death	0
22J..13	Died	0
22J..14	Patient died	0
22J1.00	O/E - dead - unexpected	0
22J2.00	O/E - dead - expected	0
22J3.00	O/E - dead - unattended death	0
22J4.00	O/E - dead - sudden death	0
22J5.00	O/E - dead - cot death	1
22J6.00	O/E - dead - suspicious death	0
22J7.00	Postneonatal death	1
22JZ.00	O/E - dead NOS	0
236..12	O/E - respiratory death	0
7L1M000	Preoperative anaesthetic death	0
8HG..00	Died in hospital	0
8HG..11	Death in hospital	0
9134.00	Registration ghost - deceased	0
9134.11	Registration ghost - dead	0
9134.12	Registration ghost - died	0
9234.00	FP22-death	0
94...00	Death administration	0
94...11	Administration after pat. died	0
941..00	Death certificate form Med A	0
9411.00	Death cert. Med A due	0
9412.00	Death cert. Med A signed	0
9413.00	Med A given to family	0
9414.00	Med A not signed-coroner case	0
941Z.00	Death cert. Med A NOS	0
942..00	Medical cert. of still-birth	1
943..00	Report for Coroner	0
944..00	Coroner's post-mortem report	0
945..00	Hospital death discharge notif	0
9451.00	Death notif. from hospital	0
9452.00	Await hosp death disch letter	0
9453.00	Receiv hosp death disch letter	0
9454.00	Ask for hosp death disch lett.	0
945Z.00	Hospital death disch. NOS	0
946..00	Death notif.- non.hosp source	0
947..00	Cause of death clarif. SD17/18	0
947..11	SD17 - cause of death clarif	0
947..12	SD18 - cause of death clarif	0
9471.00	SD17/18 received-death clarif.	0
9472.00	SD17/18 completed	0
9473.00	SD17/18-no details, returned	0
947Z.00	SD17/18 cause of death NOS	0
948..00	Cremation certification	0
948..11	Stat B,C and F cremation certs	0
949..00	Patient died - to record place	0
949..11	Dead - place patient died	0
949..12	Deceased - place patient died	0
949..13	Died - place patient died	0
949..14	Place of death	0
9491.00	Patient died at home	0
9492.00	Patient died in part 3 accom.	0
9493.00	Patient died in nursing home	0
9494.00	Patient died in resid.inst.NOS	0
9495.00	Patient died in hospital	0
9496.00	Patient died in street	0
9497.00	Patient died in publ.place NOS	0
9498.00	Dead on arrival at hospital	0
9499.00	Found dead at accident site	0
949A.00	Patient died in hospice	0
949Z.00	Patient died in place NOS	0
94A..00	Unexpected death-Coroner told	0
94A..11	Referral to coroner	0
94B..00	Cause of death	0
94B..11	Condition fatal-cause of death	0
94C..00	Post mortem report	0
94D..00	Hospital notified of death	0
94Z..00	Death administration NOS	0
G575100	Sudden cardiac death, so described	0
L264.00	Intrauterine death	1
L264.11	Fetal death in utero	1
L264000	Intrauterine death unspecified	1
L264100	Intrauterine death - delivered	1
L264200	Intrauterine death with antenatal problem	1
L264z00	Intrauterine death NOS	1
L39A.00	Death obst cse occur more 42 day less than one yr aft deliv	0
L39B.00	Death from sequelae of direct obstetric causes	0
L39X.00	Obstetric death of unspecified cause	0
Lyu7500	[X]Obstetric death of unspecified cause	0
Q210.00	Fetal death due to prelabour anoxia	1
Q211.00	Fetal death due to labour anoxia	1
Q48D.00	[X] Stillbirth	1
Q48y600	Early neonatal death	1
Q48y700	Late neonatal death	1
Q4z..11	Infant death	1
Q4z..12	Neonatal death	1
Q4z..13	Newborn death	1
Q4z..14	Perinatal death	1
Q4z..15	Stillbirth NEC	1
R2...12	[D]Mortality, cause unsure	0
R21..00	[D]Sudden death, cause unknown	0
R210.00	[D]Sudden infant death syndrome	1
R210000	[D]Cot death	1
R210100	[D]Crib death	1
R210200	[D]Nonspecific sudden infant death	1
R210z00	[D]Sudden infant death syndrome NOS	1
R211.00	[D]Instantaneous death	0
R212.00	[D]Death less than 24 hours from onset of illness	0
R212000	[D]Death, not instantaneous cause unknown	0
R212100	[D]Died, with no sign of disease	0
R212z00	[D]Death less than 24 hours from onset of illness NOS	0
R213.00	[D]Unattended death	0
R213000	[D]Found after death, unknown cause of death	0
R213100	[D]Found dead	0
R213z00	[D]Unattended death NOS	0
R21z.00	[D]Sudden death, cause unknown NOS	0
RyuC.00	[X]Ill-defined and unknown causes of mortality	0
RyuC000	[X]Sudden infant death syndrome	1
T0y0.00	Found dead on railway right-of-way unspecified	0
T0y0000	Found dead on railway unspec - railway employee	0
T0y0100	Found dead on railway unspecified - passenger	0
T0y0200	Found dead on railway unspecified - pedestrian	0
T0y0300	Found dead on railway unspecified - cyclist	0
T0y0y00	Found dead on railway unspecified - other spec person	0
T0y0z00	Found dead on railway unspecified - unspecified person	0
T140 F	DEATH	0
T140 FH	DEATH AT HOME	0
T140 FP	DEATH IN HOSPITAL	0
T140 G	POST MORTEM RESULT	0
T1400M	DIED	0
T1400SI	SUDDEN INFANT DEATH	1
T400	PATIENT DIED	0
T4001	VIOLENT DEATH	0
T4002	SUDDEN DEATH	0
ZV68011	[V]Issue of death certificate	0

## Sheet: Hormone replacement therapy
Product Code	Therapy Events	Gemscript Code	Product Name	Drug Substance Name	Substance Strength	Formulation	Route of Administration	BNF Code	BNF Header	Database Build
339	375257	80077020	Premique 0.625mg/5mg tablets (Pfizer Ltd)	Medroxyprogesterone acetate/Conjugated oestrogens	5mg + 625microgram	Tablet	Oral	06060000/06040101	Drug Affecting Bone Metabolism/Oestrogens And Hrt	February 2009
6492	28806	87752020	Premique Low Dose 0.3mg/1.5mg modified-release tablets (Pfizer Ltd)	Conjugated oestrogens/Medroxyprogesterone acetate	300microgram + 1.5mg	Modified-release tablet	Oral	06060000/06040101	Drug Affecting Bone Metabolism/Oestrogens And Hrt	February 2009
11859	7521	80079020	Conjugated oestrogens 625microgram / Medroxyprogesterone 5mg tablets	Medroxyprogesterone acetate/Conjugated oestrogens	5mg + 625microgram	Tablet	Oral	06060000/06040101	Drug Affecting Bone Metabolism/Oestrogens And Hrt	February 2009
11934	480	87750020	Conjugated oestrogens 300microgram / Medroxyprogesterone 1.5mg modified-release tablets	Conjugated oestrogens/Medroxyprogesterone acetate	300microgram + 1.5mg	Modified-release tablet	Oral	06060000/06040101	Drug Affecting Bone Metabolism/Oestrogens And Hrt	February 2009
52101	2	10827020	Premique 0.625mg/5mg tablets (Lexon (UK) Ltd)	Medroxyprogesterone acetate/Conjugated oestrogens	5mg + 625microgram	Tablet	Oral	06060000/06040101	Drug Affecting Bone Metabolism/Oestrogens And Hrt	January 2013
5569	2054	84064020	Pro-gest Cream (Higher Nature Ltd)	Progesterone		Cream	Topical	52010000/06040101	Herbal Remedy/Oestrogens And Hrt	February 2009
1160	858606	52551020	Prempak-C 0.625mg/0.15mg tablets (Pfizer Ltd)			Not applicable	Route of administration not applicable	06040101	Oestrogens And Hrt	February 2009
1331	790891	51239020	Premarin 0.625mg tablets (Pfizer Ltd)	Conjugated oestrogens	625microgram	Tablet	Oral	06040101	Oestrogens And Hrt	February 2009
774	438571	51240020	Premarin 1.25mg tablets (Pfizer Ltd)	Conjugated oestrogens	1.25mg	Tablet	Oral	06040101	Oestrogens And Hrt	February 2009
256	379164	73540020	Tibolone 2.5mg tablets	Tibolone	2.5mg	Tablet	Oral	06040101	Oestrogens And Hrt	February 2009
986	337944	69411020	Estraderm TTS 50 patches (Novartis Pharmaceuticals UK Ltd)	Estradiol	50microgram/24hour	Transdermal patch	Transdermal	06040101	Oestrogens And Hrt	February 2009
1161	310042	52742020	Prempak-C 1.25mg/0.15mg tablets (Pfizer Ltd)			Not applicable	Route of administration not applicable	06040101	Oestrogens And Hrt	February 2009
1268	264776	79354020	Kliofem tablets (Novo Nordisk Ltd)	Estradiol/Norethisterone acetate	2mg + 1mg	Tablet	Oral	06040101	Oestrogens And Hrt	February 2009
2209	218984	73528020	Livial 2.5mg tablets (Merck Sharp & Dohme Ltd)	Tibolone	2.5mg	Tablet	Oral	06040101	Oestrogens And Hrt	February 2009
4382	166871	85617020	Raloxifene 60mg tablets	Raloxifene hydrochloride	60mg	Tablet	Oral	06040101	Oestrogens And Hrt	February 2009
2115	166856	83754020	Kliovance tablets (Novo Nordisk Ltd)	Estradiol/Norethisterone acetate	1mg + 500microgram	Tablet	Oral	06040101	Oestrogens And Hrt	February 2009
1488	153511	74395020	Evorel -50 50microgram/24hr (3.2mg/unit) Transdermal patch (Janssen-Cilag Ltd)	Estradiol	50microgram/24hr (3.2mg/unit)	Transdermal Patch	Transdermal	06040101	Oestrogens And Hrt	February 2009
2208	147094	58041020	Trisequens tablets (Novo Nordisk Ltd)			Not applicable	Route of administration not applicable	06040101	Oestrogens And Hrt	February 2009
4328	129381	80545020	Elleste Solo 1mg tablets (Meda Pharmaceuticals Ltd)	Estradiol	1mg	Tablet	Oral	06040101	Oestrogens And Hrt	February 2009
1183	129185	57072020	Estracombi TTS patches (Novartis Pharmaceuticals UK Ltd)			Not applicable	Route of administration not applicable	06040101	Oestrogens And Hrt	February 2009
3002	127967	80551020	Elleste Duet 1mg tablets (Meda Pharmaceuticals Ltd)			Not applicable	Route of administration not applicable	06040101	Oestrogens And Hrt	February 2009
206	116261	69412020	Estraderm TTS 100 patches (Novartis Pharmaceuticals UK Ltd)	Estradiol	100microgram/24hour	Transdermal patch	Transdermal	06040101	Oestrogens And Hrt	February 2009
988	115084	69410020	Estraderm TTS 25 patches (Novartis Pharmaceuticals UK Ltd)	Estradiol	25microgram/24hour	Transdermal patch	Transdermal	06040101	Oestrogens And Hrt	February 2009
2729	113776	84851020	Evorel Conti patches (Janssen-Cilag Ltd)	Norethisterone acetate/Estradiol	170microgram/24hour + 50microgram/24hour	Transdermal patch	Transdermal	06040101	Oestrogens And Hrt	February 2009
3423	112569	61596020	Conjugated oestrogens 625microgram tablets	Conjugated oestrogens	625microgram	Tablet	Oral	06040101	Oestrogens And Hrt	February 2009
1873	110787	68612020	Climaval 1mg tablets (Novartis Pharmaceuticals UK Ltd)	Estradiol valerate	1mg	Tablet	Oral	06040101	Oestrogens And Hrt	February 2009
4393	109092	86142020	Elleste Duet Conti tablets (Meda Pharmaceuticals Ltd)	Estradiol/Norethisterone acetate	2mg + 1mg	Tablet	Oral	06040101	Oestrogens And Hrt	February 2009
4909	97262	80546020	Elleste Solo 2mg tablets (Meda Pharmaceuticals Ltd)	Estradiol	2mg	Tablet	Oral	06040101	Oestrogens And Hrt	February 2009
2262	91905	68613020	Climaval 2mg tablets (Novartis Pharmaceuticals UK Ltd)	Estradiol valerate	2mg	Tablet	Oral	06040101	Oestrogens And Hrt	February 2009
3040	85285	81876020	Estraderm MX 50 patches (Novartis Pharmaceuticals UK Ltd)	Estradiol	50microgram/24hour	Transdermal patch	Transdermal	06040101	Oestrogens And Hrt	February 2009
4207	77197	80550020	Elleste Duet 2mg tablets (Meda Pharmaceuticals Ltd)			Not applicable	Route of administration not applicable	06040101	Oestrogens And Hrt	February 2009
2766	76901	81290020	Climesse tablets (Novartis Pharmaceuticals UK Ltd)	Estradiol valerate/Norethisterone	2mg + 700microgram	Tablet	Oral	06040101	Oestrogens And Hrt	February 2009
390	75685	56922020	Climagest 1mg tablets (Novartis Pharmaceuticals UK Ltd)			Not applicable	Route of administration not applicable	06040101	Oestrogens And Hrt	February 2009
1922	75137	61012020	Hormonin Tablet (Shire Pharmaceuticals Ltd)	Estrone		Tablet	Oral	06040101	Oestrogens And Hrt	February 2009
3530	74620	79436020	Femoston 1/10mg tablets (Abbott Healthcare Products Ltd)			Not applicable	Route of administration not applicable	06040101	Oestrogens And Hrt	February 2009
2597	72981	52507020	Premarin 0.625mg/g vaginal cream (Pfizer Ltd)	Conjugated oestrogens	625microgram/1gram	Cream	Cutaneous/Vaginal	06040101	Oestrogens And Hrt	February 2009
1797	72742	79408020	Oestrogel 0.06% Gel (Aventis Pharma)	Estradiol	600microgram/1gram	Gel	Transdermal	06040101	Oestrogens And Hrt	February 2009
3960	70767	61597020	Conjugated oestrogens 1.25mg tablets	Conjugated oestrogens	1.25mg	Tablet	Oral	06040101	Oestrogens And Hrt	February 2009
1568	60836	79535020	Tridestra tablets (Orion Pharma (UK) Ltd)			Not applicable	Route of administration not applicable	06040101	Oestrogens And Hrt	February 2009
3553	57890	79437020	Femoston 2/10mg tablets (Abbott Healthcare Products Ltd)			Not applicable	Route of administration not applicable	06040101	Oestrogens And Hrt	February 2009
5195	53187	86394020	Femoston-conti 1mg/5mg tablets (Abbott Healthcare Products Ltd)	Dydrogesterone/Estradiol	5mg + 1mg	Tablet	Oral	06040101	Oestrogens And Hrt	February 2009
4244	51404	84855020	Evorel Sequi patches (Janssen-Cilag Ltd)			Not applicable	Route of administration not applicable	06040101	Oestrogens And Hrt	February 2009
3179	50498	58119020	Progynova 1mg tablets (Bayer Plc)	Estradiol valerate	1mg	Tablet	Oral	06040101	Oestrogens And Hrt	February 2009
1489	47200	74397020	Evorel -75 75microgram/24 hr(4.8mg/unit) Transdermal patch (Janssen-Cilag Ltd)	Estradiol	75microgram/24 Hr(4.8mg/unit)	Transdermal Patch	Transdermal	06040101	Oestrogens And Hrt	February 2009
2397	45761	77626020	Evorel -100 100microgram/24 hr (6.4mg/unit) Transdermal patch (Janssen-Cilag Ltd)	Estradiol	100microgram/24 Hr (6.4mg/unit)	Transdermal Patch	Transdermal	06040101	Oestrogens And Hrt	February 2009
2141	43319	74396020	Evorel -25 25microgram/24hr (1.6mg/unit) Transdermal patch (Janssen-Cilag Ltd)	Estradiol	25microgram/24hr (1.6mg/unit)	Transdermal Patch	Transdermal	06040101	Oestrogens And Hrt	February 2009
4326	43133	58120020	Progynova 2mg tablets (Bayer Plc)	Estradiol valerate	2mg	Tablet	Oral	06040101	Oestrogens And Hrt	February 2009
3036	42783	58116020	Cyclo-Progynova 2mg tablets (Meda Pharmaceuticals Ltd)			Not applicable	Route of administration not applicable	06040101	Oestrogens And Hrt	February 2009
2111	41358	56923020	Climagest 2mg tablets (Novartis Pharmaceuticals UK Ltd)			Not applicable	Route of administration not applicable	06040101	Oestrogens And Hrt	February 2009
3387	40152	81875020	Estraderm MX 25 patches (Novartis Pharmaceuticals UK Ltd)	Estradiol	25microgram/24hour	Transdermal patch	Transdermal	06040101	Oestrogens And Hrt	February 2009
4956	38704	61004020	Estradiol 1mg tablets	Estradiol	1mg	Tablet	Oral	06040101	Oestrogens And Hrt	February 2009
6622	35765	56939020	Zumenon 2mg tablets (Abbott Healthcare Products Ltd)	Estradiol	2mg	Tablet	Oral	06040101	Oestrogens And Hrt	February 2009
7381	34341	61003020	Estradiol 2mg tablets	Estradiol	2mg	Tablet	Oral	06040101	Oestrogens And Hrt	February 2009
7001	33997	72223020	Estradiol valerate 2mg tablets	Estradiol valerate	2mg	Tablet	Oral	06040101	Oestrogens And Hrt	February 2009
2457	31243	72222020	Estradiol valerate 1mg tablets	Estradiol valerate	1mg	Tablet	Oral	06040101	Oestrogens And Hrt	February 2009
4882	29301	81877020	Estraderm MX 100 patches (Novartis Pharmaceuticals UK Ltd)	Estradiol	100microgram/24hour	Transdermal patch	Transdermal	06040101	Oestrogens And Hrt	February 2009
38932	28757	95909020	Evorel 50 patches (Janssen-Cilag Ltd)	Estradiol	50microgram/24hour	Transdermal patch	Transdermal	06040101	Oestrogens And Hrt	February 2009
2140	27725	80507020	FemSeven 50 patches (Teva UK Ltd)	Estradiol	50microgram/24hour	Transdermal patch	Transdermal	06040101	Oestrogens And Hrt	February 2009
3433	27270	84798020	Sandrena 0.10% Gel (Organon Laboratories Ltd)	Estradiol	0.10%	Gel	Transdermal	06040101	Oestrogens And Hrt	February 2009
35091	27159	93077020	Oestrogel Pump-Pack 0.06% gel (Marlborough Pharmaceuticals Ltd)	Estradiol	600microgram/1gram	Gel	Transdermal	06040101	Oestrogens And Hrt	February 2009
5931	24020	79469020	Evista 60mg tablets (Daiichi Sankyo UK Ltd)	Raloxifene hydrochloride	60mg	Tablet	Oral	06040101	Oestrogens And Hrt	February 2009
2977	22872	52480020	Estradiol 50mg implant	Estradiol	50mg	Implant	Subcutaneous	06040101	Oestrogens And Hrt	February 2009
6041	20871	79410020	Estradiol 0.06% gel	Estradiol	600microgram/1gram	Gel	Transdermal	06040101	Oestrogens And Hrt	February 2009
9224	19795	65144020	Norgestrel and conjugated oestrogens (equine) 150micrograms + 625micrograms Tablet	Conjugated Oestrogens	150micrograms + 625micrograms	Tablet	Oral	06040101	Oestrogens And Hrt	February 2009
7388	18642	56940020	Zumenon 1mg tablets (Abbott Healthcare Products Ltd)	Estradiol	1mg	Tablet	Oral	06040101	Oestrogens And Hrt	February 2009
5755	18436	84978020	Elleste Solo MX 40 transdermal patches (Meda Pharmaceuticals Ltd)	Estradiol	40microgram/24hour	Transdermal patch	Transdermal	06040101	Oestrogens And Hrt	February 2009
6030	16450	76552020	Nuvelle Continuous tablets (Bayer Plc)	Estradiol/Norethisterone acetate	2mg + 1mg	Tablet	Oral	06040101	Oestrogens And Hrt	February 2009
38935	16375	95911020	Evorel 25 patches (Janssen-Cilag Ltd)	Estradiol	25microgram/24hour	Transdermal patch	Transdermal	06040101	Oestrogens And Hrt	February 2009
5012	16349	79381020	Estradiol 2mg / Norethisterone acetate 1mg tablets	Estradiol/Norethisterone acetate	2mg + 1mg	Tablet	Oral	06040101	Oestrogens And Hrt	February 2009
9047	15875	79283020	Fematrix 80 patches (Abbott Healthcare Products Ltd)	Estradiol	80microgram/24hour	Transdermal patch	Transdermal	06040101	Oestrogens And Hrt	February 2009
5292	14931	80196020	Fematrix 40 patches (Abbott Healthcare Products Ltd)	Estradiol	40microgram/24hour	Transdermal patch	Transdermal	06040101	Oestrogens And Hrt	February 2009
4977	14598	83257020	Estraderm MX 75 patches (Novartis Pharmaceuticals UK Ltd)	Estradiol	75microgram/24hour	Transdermal patch	Transdermal	06040101	Oestrogens And Hrt	February 2009
932	12956	69539020	Conjugated oestrogens 625micrograms/g vaginal cream	Conjugated oestrogens	625microgram/1gram	Cream	Cutaneous/Vaginal	06040101	Oestrogens And Hrt	February 2009
1774	12170	52536020	Menophase Tablet (Pharmacia Ltd)	Norethisterone		Tablet	Oral	06040101	Oestrogens And Hrt	February 2009
6545	12049	81044020	FemSeven Conti patches (Teva UK Ltd)	Estradiol/Levonorgestrel	50microgram/24hour + 7microgram/24hour	Transdermal patch	Transdermal	06040101	Oestrogens And Hrt	February 2009
9649	11605	84982020	Elleste Solo MX 80 transdermal patches (Meda Pharmaceuticals Ltd)	Estradiol	80microgram/24hour	Transdermal patch	Transdermal	06040101	Oestrogens And Hrt	February 2009
35198	10850	93240020	Premarin 0.3mg tablets (Pfizer Ltd)	Conjugated oestrogens	300microgram	Tablet	Oral	06040101	Oestrogens And Hrt	February 2009
38940	9708	95913020	Evorel 75 patches (Janssen-Cilag Ltd)	Estradiol	75microgram/24hour	Transdermal patch	Transdermal	06040101	Oestrogens And Hrt	February 2009
38965	9646	95915020	Evorel 100 patches (Janssen-Cilag Ltd)	Estradiol	100microgram/24hour	Transdermal patch	Transdermal	06040101	Oestrogens And Hrt	February 2009
7175	9445	81100020	Indivina 1mg/2.5mg tablets (Orion Pharma (UK) Ltd)	Medroxyprogesterone acetate/Estradiol valerate	2.5mg + 1mg	Tablet	Oral	06040101	Oestrogens And Hrt	February 2009
9181	9269	58557020	Estring 2mg vaginal ring (Pfizer Ltd)	Estradiol	2mg	Vaginal device	Vaginal	06040101	Oestrogens And Hrt	February 2009
39622	8727	96648020	Hormonin tablets (Amdipharm Plc)	Estradiol/Estrone/Estriol	600microgram + 1.4mg + 270microgram	Tablet	Oral	06040101	Oestrogens And Hrt	May 2009
9905	7595	83921020	FemSeven Sequi patches (Teva UK Ltd)			Not applicable	Route of administration not applicable	06040101	Oestrogens And Hrt	February 2009
10180	7535	88756020	Estradot 50micrograms/24hours patches (Novartis Pharmaceuticals UK Ltd)	Estradiol	50microgram/24hour	Transdermal patch	Transdermal	06040101	Oestrogens And Hrt	February 2009
6861	7376	81099020	Indivina 1mg/5mg tablets (Orion Pharma (UK) Ltd)	Medroxyprogesterone acetate/Estradiol valerate	5mg + 1mg	Tablet	Oral	06040101	Oestrogens And Hrt	February 2009
6082	7243	86126020	FemSeven 75 patches (Teva UK Ltd)	Estradiol	75microgram/24hour	Transdermal patch	Transdermal	06040101	Oestrogens And Hrt	February 2009
5005	7012	69397020	Estradiol 50micrograms/24hr twice weekly patch	Estradiol	50mcg/24 Hours (3.2mg/unit)	Twice Weekly Patch	Transdermal	06040101	Oestrogens And Hrt	February 2009
6177	6562	86130020	FemSeven 100 patches (Teva UK Ltd)	Estradiol	100microgram/24hour	Transdermal patch	Transdermal	06040101	Oestrogens And Hrt	February 2009
9268	6560	76737020	Estradiol 50micrograms/24hr twice weekly patch	Estradiol	50micrograms/24 Hours (4mg/unit)	Twice Weekly Patch	Transdermal	06040101	Oestrogens And Hrt	February 2009
4466	6370	80665020	Progynova TS 50microgram/24hr (3.8mg/unit) Transdermal patch (Schering Health Care Ltd)	Estradiol	50microgram/24hr (3.8mg/unit)	Transdermal Patch	Transdermal	06040101	Oestrogens And Hrt	February 2009
9671	6144	81101020	Indivina 2mg/5mg tablets (Orion Pharma (UK) Ltd)	Medroxyprogesterone acetate/Estradiol valerate	5mg + 2mg	Tablet	Oral	06040101	Oestrogens And Hrt	February 2009
7242	6068	79411020	Estradiol 0.1% gel	Estradiol	0.1%	Gel	Topical	06040101	Oestrogens And Hrt	February 2009
40643	5874	97267020	Sandrena 1mg gel sachets (Orion Pharma (UK) Ltd)	Estradiol hemihydrate	1mg	Gel	Transdermal	06040101	Oestrogens And Hrt	October 2009
9235	5828	65145020	Norgestrel and conjugated oestrogens (equine) 150micrograms + 1.25mg Tablet	Conjugated Oestrogens	150micrograms + 1.25mg	Tablet	Oral	06040101	Oestrogens And Hrt	February 2009
9684	5287	80200020	Femapak 80 (Abbott Healthcare Products Ltd)			Not applicable	Route of administration not applicable	06040101	Oestrogens And Hrt	February 2009
10946	5156	78903020	Menorest 50 patches (Novartis Pharmaceuticals UK Ltd)	Estradiol	50microgram/24hour	Transdermal patch	Transdermal	06040101	Oestrogens And Hrt	February 2009
6603	4849	61009020	Estradiol with estrone and estriol tablets	Estrone		Tablets	Oral	06040101	Oestrogens And Hrt	February 2009
3131	4547	81095020	Femapak 40 (Abbott Healthcare Products Ltd)			Not applicable	Route of administration not applicable	06040101	Oestrogens And Hrt	February 2009
6059	4487	74765020	Estradiol 100micrograms/24hr twice weekly patch	Estradiol	100mcg/24 Hours (6.4mg/unit)	Twice Weekly Patch	Transdermal	06040101	Oestrogens And Hrt	February 2009
10126	4484	88752020	Estradot 25micrograms/24hours patches (Novartis Pharmaceuticals UK Ltd)	Estradiol	25microgram/24hour	Transdermal patch	Transdermal	06040101	Oestrogens And Hrt	February 2009
10096	4195	88760020	Estradot 100micrograms/24hours patches (Novartis Pharmaceuticals UK Ltd)	Estradiol	100microgram/24hour	Transdermal patch	Transdermal	06040101	Oestrogens And Hrt	February 2009
5100	4188	69398020	Estradiol 25micrograms/24hr twice weekly patch	Estradiol	25mcg/24 Hours (1.6mg/unit)	Twice Weekly Patch	Transdermal	06040101	Oestrogens And Hrt	February 2009
10076	4101	88758020	Estradot 75micrograms/24hours patches (Novartis Pharmaceuticals UK Ltd)	Estradiol	75microgram/24hour	Transdermal patch	Transdermal	06040101	Oestrogens And Hrt	February 2009
12788	3879	79383020	Estradiol 1mg / Norethisterone acetate 500microgram tablets	Estradiol/Norethisterone acetate	1mg + 500microgram	Tablet	Oral	06040101	Oestrogens And Hrt	February 2009
40606	3498	97263020	Sandrena 500microgram gel sachets (Orion Pharma (UK) Ltd)	Estradiol hemihydrate	500microgram	Gel	Transdermal	06040101	Oestrogens And Hrt	October 2009
18901	3240	90883020	Estradiol 50micrograms/24hr twice weekly patch	Estradiol	50micrograms/24 Hours	Twice Weekly Patch	Transdermal	06040101	Oestrogens And Hrt	February 2009
8162	3231	76113020	Estradiol with norethisterone 0mcg/24hours(3.2mg/unit) with 1mg patch with tablet	Norethisterone	50mcg/24hours(3.2mg/unit) + 1mg	Patch And Tablets		06040101	Oestrogens And Hrt	February 2009
8837	3227	52479020	Estradiol 25mg implant	Estradiol	25mg	Implant	Subcutaneous	06040101	Oestrogens And Hrt	February 2009
16493	3214	89178020	Angeliq tablets (Bayer Plc)	Drospirenone/Estradiol hemihydrate	2mg + 1mg	Tablet	Oral	06040101	Oestrogens And Hrt	February 2009
10052	2830	84963020	Progynova TS 50micrograms/24hours transdermal patches (Bayer Plc)	Estradiol	50microgram/24hour	Transdermal patch	Transdermal	06040101	Oestrogens And Hrt	February 2009
13582	2748	78904020	Menorest 75 patches (Novartis Pharmaceuticals UK Ltd)	Estradiol	75microgram/24hour	Transdermal patch	Transdermal	06040101	Oestrogens And Hrt	February 2009
14792	2678	81862020	Estradiol 50micrograms/24hr twice weekly patch	Estradiol	50micrograms/24 Hours(1.5mg/unit)	Twice Weekly Patch	Transdermal	06040101	Oestrogens And Hrt	February 2009
10967	2658	78902020	Menorest 37.5 patches (Novartis Pharmaceuticals UK Ltd)	Estradiol	37.5microgram/24hour	Transdermal patch	Transdermal	06040101	Oestrogens And Hrt	February 2009
9413	2556	57503020	Estradiol valerate and (estradiol valerate with norethisterone) 1mg with (1mg with 1mg) tablets	Estradiol Valerate	1mg + (1mg + 1mg)	Tablets	Oral	06040101	Oestrogens And Hrt	February 2009
4467	2553	80666020	Progynova TS 100microgram/24 hr (7.6mg/unit) Transdermal patch (Schering Health Care Ltd)	Estradiol	100microgram/24 Hr (7.6mg/unit)	Transdermal Patch	Transdermal	06040101	Oestrogens And Hrt	February 2009
13146	2511	83605020	Novofem tablets (Novo Nordisk Ltd)			Not applicable	Route of administration not applicable	06040101	Oestrogens And Hrt	February 2009
4721	2428	69399020	Estradiol 75micrograms/24hr twice weekly patch	Estradiol	75micrograms/24 Hours(4.8mg/unit)	Twice Weekly Patch	Transdermal	06040101	Oestrogens And Hrt	February 2009
12807	2216	79382020	Estradiol with norethisterone acetate ( continuous combined) 2mg with 0.7mg tablets	Estradiol Hemihydrate	2mg + 0.7mg	Tablets	Oral	06040101	Oestrogens And Hrt	February 2009
15328	2171	90879020	Estradiol 25micrograms/24hr twice weekly patch	Estradiol	25micrograms/24 Hours	Twice Weekly Patch	Transdermal	06040101	Oestrogens And Hrt	February 2009
1760	2080	51244020	Prempak 0.625 Tablet (Wyeth Pharmaceuticals)			Not applicable	Route of administration not applicable	06040101	Oestrogens And Hrt	February 2009
5759	2046	69403020	Estradiol 100micrograms/24hr twice weekly patch	Estradiol	100micrograms/24 Hours (8mg/unit)	Twice Weekly Patch	Transdermal	06040101	Oestrogens And Hrt	February 2009
19487	1925	88754020	Estradot 37.5micrograms/24hours patches (Novartis Pharmaceuticals UK Ltd)	Estradiol	37.5microgram/24hour	Transdermal patch	Transdermal	06040101	Oestrogens And Hrt	February 2009
6793	1668	74767020	Estradiol 40micrograms/24hours transdermal patches	Estradiol	40microgram/24hour	Transdermal patch	Transdermal	06040101	Oestrogens And Hrt	February 2009
6601	1653	69402020	Estradiol 25micrograms/24hr twice weekly patch	Estradiol	25micrograms/24 Hours (2mg/unit)	Twice Weekly Patch	Transdermal	06040101	Oestrogens And Hrt	February 2009
11297	1587	65289020	Estradiol valerate and (estradiol valerate with levonorgestrel) 2mg with (2mg with 75micrograms) tablets	Estradiol Valerate	2mg + (2mg + 75micrograms)	Tablets	Oral	06040101	Oestrogens And Hrt	February 2009
12713	1484	57504020	Estradiol valerate and (estradiol valerate with norethisterone) 2mg with (2mg with 1 mg) tablets	Estradiol Valerate	2mg + (2mg + 1 Mg)	Tablets	Oral	06040101	Oestrogens And Hrt	February 2009
9976	1459	56953020	Estradiol with (estradiol with norethisterone acetate) 50mcg/24 hr with (50mcg+250mcg/24 hr) twice weekly patch	Norethisterone Acetate	50mcg/24 Hr + (50mcg+250mcg/24 Hr)	Twice Weekly Patch	Transdermal	06040101	Oestrogens And Hrt	February 2009
11157	1409	79440020	Estradiol and (estradiol with dydrogesterone) 1mg with (1mg with 10mg) tablets	Estradiol Hemihydrate	1mg + (1mg + 10mg)	Tablets	Oral	06040101	Oestrogens And Hrt	February 2009
14027	1386	77080020	Estradiol with (estradiol with norethisterone acetate) 1mg with (1mg with 1mg) tablets	Estradiol Hemihydrate	1mg + (1mg + 1mg)	Tablets	Oral	06040101	Oestrogens And Hrt	February 2009
11672	1364	81861020	Estradiol 25micrograms/24hr twice weekly patch	Estradiol	25micrograms/24 Hours (0.75mg/unit)	Twice Weekly Patch	Transdermal	06040101	Oestrogens And Hrt	February 2009
9901	1324	76753020	Progynova TS 100micrograms/24hours transdermal patches (Bayer Plc)	Estradiol	100microgram/24hour	Transdermal patch	Transdermal	06040101	Oestrogens And Hrt	February 2009
11375	1322	80632020	Estradiol 50micrograms/24hr once weekly patch	Estradiol	50micrograms/24 Hours(1.5mg/unit)	Once Weekly Patch	Transdermal	06040101	Oestrogens And Hrt	February 2009
17529	1307	53144020	Estradiol 2mg vaginal ring	Estradiol	2mg	Vaginal device	Vaginal	06040101	Oestrogens And Hrt	February 2009
40848	1230	97265020	Estradiol 1mg gel sachets	Estradiol hemihydrate	1mg	Gel	Transdermal	06040101	Oestrogens And Hrt	December 2009
35718	1196	93238020	Conjugated oestrogens 300microgram tablets	Conjugated oestrogens	300microgram	Tablet	Oral	06040101	Oestrogens And Hrt	February 2009
18218	1173	90889020	Estradiol 100micrograms/24hr twice weekly patch	Estradiol	100micrograms/24 Hours	Twice Weekly Patch	Transdermal	06040101	Oestrogens And Hrt	February 2009
18383	1122	74766020	Estradiol 80micrograms/24hours transdermal patches	Estradiol	80microgram/24hour	Transdermal patch	Transdermal	06040101	Oestrogens And Hrt	February 2009
11642	1103	65290020	Estradiol valerate and (estradiol valerate with levonorgestrel) 1mg with (1mg with 250micrograms) tablets	Estradiol Valerate	1mg + (1mg + 250micrograms)	Tablets	Oral	06040101	Oestrogens And Hrt	February 2009
14950	1068	82229020	Estradiol 50micrograms/24hours / Norethisterone 170micrograms/24hours transdermal patches	Norethisterone acetate/Estradiol	170microgram/24hour + 50microgram/24hour	Transdermal patch	Transdermal	06040101	Oestrogens And Hrt	February 2009
19429	990	80108020	Conjugat oestrogen equi and (conjugat oestrogen equi with medroxyprogesterone acetate 625 micrograms with (625 microgram with 10 mg)	Conjugated Oestrogens	625 Micrograms + (625 Microgram + 10 Mg)	Tablets	Oral	06040101	Oestrogens And Hrt	February 2009
12953	964	82849020	Estradiol 1mg / Dydrogesterone 5mg tablets	Dydrogesterone/Estradiol	5mg + 1mg	Tablet	Oral	06040101	Oestrogens And Hrt	February 2009
40836	874	97261020	Estradiol 500microgram gel sachets	Estradiol hemihydrate	500microgram	Gel	Transdermal	06040101	Oestrogens And Hrt	November 2009
37697	812	90863020	Estradiol 50micrograms/24hours transdermal patches	Estradiol	50microgram/24hour	Transdermal patch	Transdermal	06040101	Oestrogens And Hrt	February 2009
11511	768	79441020	Estradiol and (estradiol with dydrogesterone) 2mg with (2mg with 10 mg) tablets	Estradiol Hemihydrate	2mg + (2mg + 10 Mg)	Tablets	Oral	06040101	Oestrogens And Hrt	February 2009
18600	756	90885020	Estradiol 75micrograms/24hr twice weekly patch	Estradiol	75micrograms/24 Hours	Twice Weekly Patch	Transdermal	06040101	Oestrogens And Hrt	February 2009
14569	752	70660020	Estradiol and (estradiol with norethisterone) and (estradiol) 2mg with (2mg with 1mg) tablets	Estradiol Hemihydrate	2mg + (2mg + 1mg) + (1mg)	Tablets	Oral	06040101	Oestrogens And Hrt	February 2009
24917	719	84804020	Estradiol valerate 2mg / Norethisterone 700microgram tablets	Estradiol valerate/Norethisterone	2mg + 700microgram	Tablet	Oral	06040101	Oestrogens And Hrt	February 2009
6563	693	80636020	Estradiol 75micrograms/24hr once weekly patch	Estradiol	75micrograms/24 Hours	Once Weekly Patch	Transdermal	06040101	Oestrogens And Hrt	February 2009
19974	628	81042020	Estradiol 50micrograms/24hours / Levonorgestrel 7micrograms/24hours transdermal patches	Estradiol/Levonorgestrel	50microgram/24hour + 7microgram/24hour	Transdermal patch	Transdermal	06040101	Oestrogens And Hrt	February 2009
7251	618	78218020	FemTab 1mg tablets (Merck Serono Ltd)	Estradiol valerate	1mg	Tablet	Oral	06040101	Oestrogens And Hrt	February 2009
22741	615	69569020	Conjugated oestrogens 625microgram tablets and Norgestrel 150microgram tablets			Not applicable	Route of administration not applicable	06040101	Oestrogens And Hrt	February 2009
12773	607	81863020	Estradiol 100micrograms/24hr twice weekly patch	Estradiol	100micrograms/24hrs (3.0mg/unit)	Twice Weekly Patch	Transdermal	06040101	Oestrogens And Hrt	February 2009
15869	605	84436020	Dermestril 50 patches (ProStrakan Ltd)	Estradiol	50microgram/24hour	Transdermal patch	Transdermal	06040101	Oestrogens And Hrt	February 2009
37692	590	90861020	Estradiol 25micrograms/24hours transdermal patches	Estradiol	25microgram/24hour	Transdermal patch	Transdermal	06040101	Oestrogens And Hrt	February 2009
18009	587	80633020	Estradiol 50micrograms/24hr once weekly patch	Estradiol	50mcg/24hours (3.8 Mg/unit)	Once Weekly Patch	Transdermal	06040101	Oestrogens And Hrt	February 2009
16367	570	79539020	Estradiol valerate 1mg / Medroxyprogesterone 2.5mg tablets	Medroxyprogesterone acetate/Estradiol valerate	2.5mg + 1mg	Tablet	Oral	06040101	Oestrogens And Hrt	February 2009
20155	543	90881020	Estradiol 50micrograms/24hr once weekly patch	Estradiol	50micrograms/24 Hours	Once Weekly Patch	Transdermal	06040101	Oestrogens And Hrt	February 2009
18530	542	70657020	Estradiol valerate and (estradiol valerate with norgestrel) 2mg with (2mg with 500micrograms) tablets	Estradiol Valerate	2mg + (2mg + 500micrograms)	Tablets	Oral	06040101	Oestrogens And Hrt	February 2009
6538	532	78200020	FemTab 2mg tablets (Merck Serono Ltd)	Estradiol valerate	2mg	Tablet	Oral	06040101	Oestrogens And Hrt	February 2009
14812	525	56955020	Estradiol with (estradiol with norethisterone acetate) 50mcg/24 hr with (50mcg+170mcg/24 hr) twice weekly patch	Estradiol Hemihydrate	50mcg/24 Hr + (50mcg+170mcg/24 Hr)	Twice Weekly Patch	Transdermal	06040101	Oestrogens And Hrt	February 2009
16997	519	80133020	Estradiol with (estradiol with norethisterone acetate) 2mg with (2mg with 1 mg) tablets	Estradiol Hemihydrate	2mg + (2mg + 1 Mg)	Tablets	Oral	06040101	Oestrogens And Hrt	February 2009
12661	512	79537020	Estradiol valerate with medroxyprogesterone acetate tablets	Estradiol Valerate		Tablets	Oral	06040101	Oestrogens And Hrt	February 2009
17293	450	80766020	Improvera 1.5mg+10mg Tablet (Pharmacia Ltd)	Medroxyprogesterone Acetate	1.5mg+10mg	Tablet	Oral	06040101	Oestrogens And Hrt	February 2009
22335	416	80637020	Estradiol 100micrograms/24hr once weekly patch	Estradiol	100mcg/24 Hours (3.0mg/unit)	Once Weekly Patch	Transdermal	06040101	Oestrogens And Hrt	February 2009
18502	373	83253020	Estradiol 75micrograms/24hr twice weekly patch	Estradiol	75micrograms/24 Hours (2.25mg/unit)	Twice Weekly Patch	Transdermal	06040101	Oestrogens And Hrt	February 2009
28230	372	90713020	Clinorette tablets (ReSource Medical UK Ltd)			Not applicable	Route of administration not applicable	06040101	Oestrogens And Hrt	February 2009
18167	344	79241020	Estradiol valerate and (estradiol valerate with medroxyprogesterone acetate) with placebo 2mg with (2mg with 20mg) with 7 placebo tablets	Estradiol Valerate	2mg + (2mg + 20mg) + 7 Placebo	Tablets	Oral	06040101	Oestrogens And Hrt	February 2009
13945	331	84154020	Estradiol and (estradiol with levonorgestrel) 80mcg/24hrs with (50mcg+20mcg/24hr) twice weekly patch	Estradiol Hemihydrate	80mcg/24hrs + (50mcg+20mcg/24hr)	Twice Weekly Patch	Transdermal	06040101	Oestrogens And Hrt	February 2009
15194	320	84437020	Dermestril 100 patches (ProStrakan Ltd)	Estradiol	100microgram/24hour	Transdermal patch	Transdermal	06040101	Oestrogens And Hrt	February 2009
16392	311	81103020	Estradiol valerate 2mg / Medroxyprogesterone 5mg tablets	Medroxyprogesterone acetate/Estradiol valerate	5mg + 2mg	Tablet	Oral	06040101	Oestrogens And Hrt	February 2009
19432	308	79538020	Estradiol valerate 1mg / Medroxyprogesterone 5mg tablets	Medroxyprogesterone acetate/Estradiol valerate	5mg + 1mg	Tablet	Oral	06040101	Oestrogens And Hrt	February 2009
19986	278	79259020	Estradiol and (estradiol with levonorgestrel) 50mcg/24hrs with (50mcg+10mcg/24hrs) once weekly patch	Estradiol Hemihydrate	50mcg/24hrs + (50mcg+10mcg/24hrs)	Once Weekly Patch	Transdermal	06040101	Oestrogens And Hrt	February 2009
37037	274	90867020	Estradiol 100micrograms/24hours transdermal patches	Estradiol	100microgram/24hour	Transdermal patch	Transdermal	06040101	Oestrogens And Hrt	February 2009
19145	273	80121020	Estradiol 50micrograms/24hr twice weekly patch	Estradiol	50micrograms/24 Hours (4.33mg/unit)	Twice Weekly Patch	Transdermal	06040101	Oestrogens And Hrt	February 2009
22975	259	89176020	Estradiol 1mg / Drospirenone 2mg tablets	Drospirenone/Estradiol hemihydrate	2mg + 1mg	Tablet	Oral	06040101	Oestrogens And Hrt	February 2009
16437	245	80634020	Estradiol 100micrograms/24hr once weekly patch	Estradiol	100mcg/24 Hour (7.6mg/unit)	Once Weekly Patch	Transdermal	06040101	Oestrogens And Hrt	February 2009
37033	238	90865020	Estradiol 75micrograms/24hours transdermal patches	Estradiol	75microgram/24hour	Transdermal patch	Transdermal	06040101	Oestrogens And Hrt	February 2009
14580	233	84435020	Dermestril 25 patches (ProStrakan Ltd)	Estradiol	25microgram/24hour	Transdermal patch	Transdermal	06040101	Oestrogens And Hrt	February 2009
15100	233	80120020	Estradiol 37.5micrograms/24hr twice weekly patch	Estradiol	37.5micrograms/24 Hours (3.29mg/unit)	Twice Weekly Patch	Transdermal	06040101	Oestrogens And Hrt	February 2009
14234	228	88744020	Estradiol 37.5micrograms/24hours transdermal patches	Estradiol	37.5microgram/24hour	Transdermal patch	Transdermal	06040101	Oestrogens And Hrt	February 2009
35742	225	90887020	Estradiol 100micrograms/24hr once weekly patch	Estradiol	100micrograms/24 Hours	Once Weekly Patch	Transdermal	06040101	Oestrogens And Hrt	February 2009
12970	215	69570020	Conjugated oestrogens 1.25mg tablets and Norgestrel 150microgram tablets			Not applicable	Route of administration not applicable	06040101	Oestrogens And Hrt	February 2009
16443	213	78209020	FemTab Continuous tablets (Merck Serono Ltd)	Estradiol/Norethisterone acetate	2mg + 1mg	Tablet	Oral	06040101	Oestrogens And Hrt	February 2009
49985	204	45388020	Femoston-conti 0.5mg/2.5mg tablets (Abbott Healthcare Products Ltd)					06040101	Oestrogens And Hrt	January 2013
11363	195	79442020	Estradiol and (estradiol with dydrogesterone) 2mg with (2mg with 20mg) tablets	Estradiol Hemihydrate	2mg + (2mg + 20mg)	Tablets	Oral	06040101	Oestrogens And Hrt	February 2009
12907	194	77315020	Estradiol and (estradiol with dydrogesterone) tablets 1mg with 5mg	Estradiol Hemihydrate	1mg + 5mg	Tablets	Oral	06040101	Oestrogens And Hrt	February 2009
35958	189	90697020	Bedol 2mg tablets (ReSource Medical UK Ltd)	Estradiol	2mg	Tablet	Oral	06040101	Oestrogens And Hrt	February 2009
9234	169	84856020	Evorel sequi 50microgram/24hr (3.2mg/unit) Transdermal patch (Janssen-Cilag Ltd)	Norethisterone Acetate	50microgram/24hr (3.2mg/unit)	Transdermal Patch	Transdermal	06040101	Oestrogens And Hrt	February 2009
18437	166	80122020	Estradiol 75micrograms/24hr twice weekly patch	Estradiol	75micrograms/24hours (6.57mg/unit)	Twice Weekly Patch	Transdermal	06040101	Oestrogens And Hrt	February 2009
56468	142	06804020	Oestrogel Pump-Pack 0.06% gel (Waymade Healthcare Plc)	Estradiol	600microgram/1gram	Gel	Transdermal	06040101	Oestrogens And Hrt	August 2013
22372	126	79635020	Estradiol 80micrograms/24hours transdermal patches and Dydrogesterone 10mg tablets			Not applicable	Route of administration not applicable	06040101	Oestrogens And Hrt	February 2009
18311	121	61015020	Estriol 250micrograms tablets	Estriol	250micrograms	Tablets	Oral	06040101	Oestrogens And Hrt	February 2009
20888	116	82526020	Adgyn Estro 2mg tablets (ProStrakan Ltd)	Estradiol	2mg	Tablet	Oral	06040101	Oestrogens And Hrt	February 2009
11882	115	88746020	Estradiol 50micrograms/24hr twice weekly patch	Estradiol	50 Micrograms/24 Hours (0.78mg/unit)	Twice Weekly Patch	Transdermal	06040101	Oestrogens And Hrt	February 2009
23152	102	79636020	Estradiol 40micrograms/24hours transdermal patches and Dydrogesterone 10mg tablets			Not applicable	Route of administration not applicable	06040101	Oestrogens And Hrt	February 2009
14596	98	70661020	Estradiol and (estradiol with norethisterone) and (estradiol) triphasic forte 4mg with (4mg with 1mg) with (1mg) tablets	Estradiol Hemihydrate	4mg + (4mg + 1mg) + (1mg)	Forte Tablets	Oral	06040101	Oestrogens And Hrt	February 2009
19135	91	54179020	Estradiol 50mg implant (Merck Sharp & Dohme Ltd)	Estradiol	50mg	Implant	Subcutaneous	06040101	Oestrogens And Hrt	February 2009
15298	77	88742020	Estradiol 25micrograms/24hr twice weekly patch	Estradiol	25 Micrograms/24 Hours (0.39mg/unit)	Twice Weekly Patch	Transdermal	06040101	Oestrogens And Hrt	February 2009
24764	73	79116020	Estradiol and (estradiol with norethisterone) 2mg with (2mg with 1mg) tablets	Norethisterone	2mg + (2mg + 1mg)	Tablets	Oral	06040101	Oestrogens And Hrt	February 2009
34749	69	52739020	Prempak 1.25 Tablet (Wyeth Pharmaceuticals)			Not applicable	Route of administration not applicable	06040101	Oestrogens And Hrt	February 2009
11430	67	80638020	Estradiol 25micrograms/24hr once weekly patch	Estradiol	25micrograms/24 Hours	Once Weekly Patch	Transdermal	06040101	Oestrogens And Hrt	February 2009
56480	55	10274020	Evorel Conti patches (Waymade Healthcare Plc)	Norethisterone acetate/Estradiol	170microgram/24hour + 50microgram/24hour	Transdermal patch	Transdermal	06040101	Oestrogens And Hrt	August 2013
20895	44	84163020	Dermestril - Septem 50 patches (ProStrakan Ltd)	Estradiol	50microgram/24hour	Transdermal patch	Transdermal	06040101	Oestrogens And Hrt	February 2009
20135	35	88748020	Estradiol 75micrograms/24hr twice weekly patch	Estradiol	75 Micrograms/24 Hours (1.17mg/unit)	Twice Weekly Patch	Transdermal	06040101	Oestrogens And Hrt	February 2009
34174	35	86956020	Conjugated oestrogens equine with medroxyprogesterone acetate 625micrograms with 10mg tablets	Conjugated Oestrogens	625micrograms + 10mg	Tablets	Oral	06040101	Oestrogens And Hrt	February 2009
5343	32	69404020	Estradiol 25micrograms/24hr twice weekly patch	Estradiol	25micrograms/24 Hours (2mg/unit)	Twice Weekly Patch	Transdermal	06040101	Oestrogens And Hrt	February 2009
7978	23	66437020	Pentovis 250microgram Capsule (Warner Lambert UK Ltd)	Quinestradol	250microgram	Capsule	Oral	06040101	Oestrogens And Hrt	February 2009
32248	17	80768020	Piperazine oestrone sulphate 1.5mg with medroxyprogesterone 10mg tablet	Medroxyprogesterone Acetate	1.5mg + 10mg	Tablets	Oral	06040101	Oestrogens And Hrt	February 2009
15880	16	84164020	Dermestril - Septem 75 patches (ProStrakan Ltd)	Estradiol	75microgram/24hour	Transdermal patch	Transdermal	06040101	Oestrogens And Hrt	February 2009
13990	14	78741020	Estradiol with norethisterone acetate 50mcg/24hours(4mg/unit) with 1mg patch with tablet	Norethisterone Acetate	50mcg/24hours(4mg/unit) + 1mg	Patch And Tablets		06040101	Oestrogens And Hrt	February 2009
28811	12	75773020	Mestranol with norethisterone Tablet	Norethisterone		Tablet	Oral	06040101	Oestrogens And Hrt	February 2009
26049	9	88750020	Estradiol 100micrograms/24hr twice weekly patch	Estradiol	100 Micrograms/24 Hours (1.56mg/unit)	Twice Weekly Patch	Transdermal	06040101	Oestrogens And Hrt	February 2009
42515	9	61005020	Estradiol 40micrograms/24 hourspatch	Estradiol	40micrograms/24 Hours (1.25mg/unit)	Patch	Transdermal	06040101	Oestrogens And Hrt	June 2010
8777	8	62487020	Dienestrol 1mg tablets	Dienestrol	1mg	Tablets	Oral	06040101	Oestrogens And Hrt	February 2009
41390	8	56954020	Estradiol with (estradiol with norethisterone acetate) twice weekly patch	Estradiol Hemihydrate		Twice Weekly Patch		06040101	Oestrogens And Hrt	March 2010
32930	5	84162020	Dermestril septem 25microgram/24hr Transdermal patch (Strakan Ltd)	Estradiol	25microgram/24hr	Transdermal Patch	Transdermal	06040101	Oestrogens And Hrt	February 2009
49757	4	39537020	FemSeven Conti patches (Lexon (UK) Ltd)	Estradiol/Levonorgestrel	50microgram/24hour + 7microgram/24hour	Transdermal patch	Transdermal	06040101	Oestrogens And Hrt	January 2013
8873	3	66434020	Quinestradol 250micrograms capsule	Quinestradol	250micrograms	Capsules	Oral	06040101	Oestrogens And Hrt	February 2009
55551	3	45387020	Estradiol 500micrograms / Dydrogesterone 2.5mg tablets					06040101	Oestrogens And Hrt	June 2013
29449	2	60999020	Estradiol 1mg/ml injection	Estradiol Valerate	1mg/ml	Injection		06040101	Oestrogens And Hrt	February 2009
51546	2	39313020	Climaval 2mg tablets (Lexon (UK) Ltd)	Estradiol valerate	2mg	Tablet	Oral	06040101	Oestrogens And Hrt	January 2013
52306	2	11364020	Femoston-conti 1mg/5mg tablets (Stephar (U.K.) Ltd)	Dydrogesterone/Estradiol	5mg + 1mg	Tablet	Oral	06040101	Oestrogens And Hrt	January 2013
29573	1	62488020	Dienestrol 5mg tablets	Dienestrol	5mg	Tablets	Oral	06040101	Oestrogens And Hrt	February 2009
31330	1	61000020	Estradio; 5m/ml injection	Estradiol Valerate	5mg/ml	Injection		06040101	Oestrogens And Hrt	February 2009
49694	1	06703020	Estraderm TTS 25 patches (Doncaster Pharmaceuticals Ltd)	Estradiol	25microgram/24hour	Transdermal patch	Transdermal	06040101	Oestrogens And Hrt	January 2013
50200	1	12101020	Climagest 1mg tablets (Sigma Pharmaceuticals Plc)			Not applicable	Route of administration not applicable	06040101	Oestrogens And Hrt	January 2013
51201	1	06732020	Estradot 50micrograms/24hours patches (Necessity Supplies Ltd)	Estradiol	50microgram/24hour	Transdermal patch	Transdermal	06040101	Oestrogens And Hrt	January 2013
51688	1	10276020	Evorel Conti patches (Lexon (UK) Ltd)	Norethisterone acetate/Estradiol	170microgram/24hour + 50microgram/24hour	Transdermal patch	Transdermal	06040101	Oestrogens And Hrt	January 2013
51978	1	06706020	Estraderm MX 25 patches (Stephar (U.K.) Ltd)	Estradiol	25microgram/24hour	Transdermal patch	Transdermal	06040101	Oestrogens And Hrt	January 2013
52174	1	06723020	Estradot 50micrograms/24hours patches (Sigma Pharmaceuticals Plc)	Estradiol	50microgram/24hour	Transdermal patch	Transdermal	06040101	Oestrogens And Hrt	January 2013
52480	1	39510020	Estraderm MX 25 patches (Lexon (UK) Ltd)	Estradiol	25microgram/24hour	Transdermal patch	Transdermal	06040101	Oestrogens And Hrt	January 2013
54456	1	78182020	Estradiol valerate with norgestrel 2mg+500micrograms tablets	Estradiol Valerate				06040101	Oestrogens And Hrt	April 2013
52441	0	10277020	Evorel Conti patches (Doncaster Pharmaceuticals Ltd)	Norethisterone acetate/Estradiol	170microgram/24hour + 50microgram/24hour	Transdermal patch	Transdermal	06040101	Oestrogens And Hrt	January 2013
52813	0	06645020	Nuvelle TS Phase I patches (Bayer Plc)	Estradiol	80microgram/24hour	Transdermal patch	Transdermal	06040101	Oestrogens And Hrt	January 2013
54425	0	06805020	Oestrogel Pump-Pack 0.06% gel (Doncaster Pharmaceuticals Ltd)	Estradiol	600microgram/1gram	Gel	Transdermal	06040101	Oestrogens And Hrt	April 2013
56056	0	12544020	Generic Elleste Duet 1mg tablets			Not applicable	Route of administration not applicable	06040101	Oestrogens And Hrt	August 2013
56081	0	12919020	Generic Femoston 1/10mg tablets			Not applicable	Route of administration not applicable	06040101	Oestrogens And Hrt	August 2013
2641	196318	53182020	Ovestin 1mg cream (Merck Sharp & Dohme Ltd)	Estriol	1mg/1gram	Cream	Vaginal	07020150	Oestrogens, Topical	February 2009
51206	1	09708020	Ovestin 1mg cream (Waymade Healthcare Plc)	Estriol	1mg/1gram	Cream	Vaginal	07020150	Oestrogens, Topical	January 2013
931	128861	58571020	Ortho-gynest 0.01% Cream (Janssen-Cilag Ltd)	Estriol	0.01%	Not applicable	Route of administration not applicable	07020100	Preparations For Vaginal And Vulval Changes	February 2009
933	118346	62483020	Dienestrol 0.01% vaginal cream	Dienestrol	0.01%	Vaginal Cream	Vaginal	07020100	Preparations For Vaginal And Vulval Changes	February 2009
1052	81976	53034020	Ortho dienoestrol 0.01%w/w Cream (Janssen-Cilag Ltd)	Dienestrol	0.01%w/w	Cream	Vaginal	07020100	Preparations For Vaginal And Vulval Changes	February 2009
2589	6125	62484020	Dienestrol 0.025% vaginal cream	Dienestrol	0.025%	Vaginal Cream	Vaginal	07020100	Preparations For Vaginal And Vulval Changes	February 2009
10679	74	62491020	Hormofemin 0.03% Cream (Manufacturer unknown)	Dienestrol	0.03%	Cream	Vaginal	07020100	Preparations For Vaginal And Vulval Changes	February 2009
2793	84812	58115020	Cyclo-Progynova 1mg tablets (Meda Pharmaceuticals Ltd)			Not applicable	Route of administration not applicable	00000000	Unknown	February 2009
2059	62699	49778020	Harmogen 1.5mg tablets (Pfizer Ltd)	Estropipate	1.5mg	Tablet	Oral	00000000	Unknown	February 2009
1691	51203	80106020	Premique Cycle 0.625mg/10mg tablets (Pfizer Ltd)			Not applicable	Route of administration not applicable	00000000	Unknown	February 2009
7604	23656	02052007	PREMARIN 0.625MG/NORGESTREL 0.15MG MG TAB					00000000	Unknown	February 2009
2452	17707	58042020	Trisequens Forte tablets (Novo Nordisk Ltd)			Not applicable	Route of administration not applicable	00000000	Unknown	February 2009
2433	17068	51241020	Premarin 2.5mg tablets (Wyeth Pharmaceuticals)	Conjugated oestrogens	2.5mg	Tablet	Oral	00000000	Unknown	February 2009
8770	14328	79438020	Femoston 2/20mg tablets (Abbott Healthcare Products Ltd)			Not applicable	Route of administration not applicable	00000000	Unknown	February 2009
2728	10965	76110020	Evorel Pak (Janssen-Cilag Ltd)			Not applicable	Route of administration not applicable	00000000	Unknown	February 2009
7619	10236	03253007	PREMARIN 1.25MG/NORGESTREL 0.15MG MG TAB					00000000	Unknown	February 2009
12138	2543	61598020	Conjugated oestrogens 2.5mg tablets	Conjugated oestrogens	2.5mg	Tablet	Oral	00000000	Unknown	February 2009
8465	1880	50954020	Ovestin 1mg tablets (Organon Laboratories Ltd)	Estriol	1mg	Tablet	Oral	00000000	Unknown	February 2009
20804	638	!5817301	PREMPAK-C					00000000	Unknown	February 2009
19681	617	!5815105	PREMARIN					00000000	Unknown	February 2009
19544	539	!5815104	PREMARIN VAGINAL CREAM					00000000	Unknown	February 2009
19576	390	!5208501	ORTHO-GYNEST					00000000	Unknown	February 2009
16688	379	04636007	OVESTIN .25 MG TAB					00000000	Unknown	February 2009
22473	20	!5815101	PREMARIN (CALENDAR PACK)					00000000	Unknown	February 2009
25215	4	!8504307	KLIOVANCE					00000000	Unknown	February 2009
23610	1	!5817302	PREMPAK-C					00000000	Unknown	February 2009

## Sheet: Stroke (Read)
Read Code	Description	Updated Incident stroke
662M.00	Stroke monitoring	Exclude
662o.00	Haemorrhagic stroke monitoring	Exclude
7A23.11	Cerebral artery aneurysm operations
7A23200	Clipping of aneurysm of cerebral artery
7A23600	Obliteration of aneurysm of cerebral artery NEC
7A23800	Percutaneous coil embolisation of cerebral artery aneurysm
7A23y00	Operation on cerebral artery/ circle of Willis aneurysm OS
7A23z00	Operation on cerebral artery/ circle of Willis aneurysm NOS
7A24400	Open embolectomy of cerebral artery
7A24600	Open embolisation of cerebral artery
7A25.00	Transluminal operations on cerebral artery/ circle of Willis
7A25000	Percutaneous transluminal embolisation of cerebral artery
7A25600	Percutaneous transluminal insertion of stent cerebral artery
7A25z00	Transluminal operation on cerebral art/circle of Willis NOS
7N43400	[SO]Posterior cerebral artery
8HHM.00	Ref to multidisciplinary stroke function improvement service
8HTQ.00	Referral to stroke clinic	Exclude
9N0p.00	Seen in stroke clinic	Exclude
G60..00	Subarachnoid haemorrhage
G601.00	Subarachnoid haemorrhage from carotid siphon and bifurcation
G602.00	Subarachnoid haemorrhage from middle cerebral artery
G604.00	Subarachnoid haemorrhage from posterior communicating artery
G605.00	Subarachnoid haemorrhage from basilar artery
G606.00	Subarachnoid haemorrhage from vertebral artery
G60z.00	Subarachnoid haemorrhage NOS
G61..00	Intracerebral haemorrhage
G61..11	CVA - cerebrovascular accid due to intracerebral haemorrhage
G61..12	Stroke due to intracerebral haemorrhage
G617.00	Intracerebral haemorrhage, intraventricular
G618.00	Intracerebral haemorrhage, multiple localized
G61X000	Left sided intracerebral haemorrhage, unspecified
G61X100	Right sided intracerebral haemorrhage, unspecified
G61z.00	Intracerebral haemorrhage NOS
G63..11	Infarction - precerebral
G63y000	Cerebral infarct due to thrombosis of precerebral arteries
G63y100	Cerebral infarction due to embolism of precerebral arteries
G64..11	CVA - cerebral artery occlusion
G64..12	Infarction - cerebral
G64..13	Stroke due to cerebral arterial occlusion
G640000	Cerebral infarction due to thrombosis of cerebral arteries
G641000	Cerebral infarction due to embolism of cerebral arteries
G64z.00	Cerebral infarction NOS
G64z.11	Brainstem infarction NOS
G64z.12	Cerebellar infarction
G64z000	Brainstem infarction
G64z200	Left sided cerebral infarction
G64z300	Right sided cerebral infarction
G66..00	Stroke and cerebrovascular accident unspecified
G66..12	Stroke unspecified
G66..13	CVA - Cerebrovascular accident unspecified
G660.00	Middle cerebral artery syndrome
G661.00	Anterior cerebral artery syndrome
G662.00	Posterior cerebral artery syndrome
G663.00	Brain stem stroke syndrome
G664.00	Cerebellar stroke syndrome
G667.00	Left sided CVA
G668.00	Right sided CVA
G671.00	Generalised ischaemic cerebrovascular disease NOS
G671000	Acute cerebrovascular insufficiency NOS
G671z00	Generalised ischaemic cerebrovascular disease NOS
G676000	Cereb infarct due cerebral venous thrombosis, nonpyogenic
G6W..00	Cereb infarct due unsp occlus/stenos precerebr arteries
G6X..00	Cerebrl infarctn due/unspcf occlusn or sten/cerebrl artrs
Gyu6100	[X]Other subarachnoid haemorrhage
Gyu6200	[X]Other intracerebral haemorrhage
Gyu6300	[X]Cerebrl infarctn due/unspcf occlusn or sten/cerebrl artrs
Gyu6400	[X]Other cerebral infarction
Gyu6G00	[X]Cereb infarct due unsp occlus/stenos precerebr arteries
L440.12	Stroke in the puerperium

## Sheet: Evidence of stroke (Read)
Read Code	Description	Referral to neurologist	Brain imaging / scan / test NOS	Abnormal brain imaging / scan / test	Acute treatment for stroke
8H4h.00	Referral to neurologist	1	0	0	0
8HVL.00	Private referral to neurologist	1	0	0	0
ZL18P00	Under care of neurologist	1	0	0	0
ZL5AO00	Referral to neurologist	1	0	0	0
ZL9AP00	Seen by neurologist	1	0	0	0
ZLD3P00	Discharge by neurologist	1	0	0	0
7015.11	Diagnostic ventriculoscopy of brain	0	1	0	0
7016100	Ventriculography of brain	0	1	0	0
5675.00	CAT scan - brain	0	1	0	0
569F.00	Magnetic resonance imaging of brain normal	0	1	0	0
569K000	Magnetic resonance imaging of brain	0	1	0	0
56F0.00	CT scan brain declined	0	1	0	0
5742.00	Isotope brain angiography	0	1	0	0
5851.00	U-S brain scan	0	1	0	0
567C.00	CAT scan brain - abnormal	0	0	1	0
5694.00	Magnetic resonance imaging of brain abnormal	0	0	1	0
5C12.00	Computerised tomography brain scan abnormal	0	0	1	0
5C12.11	CT brain scan abnormal	0	0	1	0
F050.00	Embolism of central nervous system venous sinus	0	0	1	0
F050000	Embolism cavernous sinus	0	0	1	0
F050100	Embolism superior longitudinal sinus	0	0	1	0
F050300	Embolism transverse sinus	0	0	1	0
F051.00	Thrombosis of central nervous system venous sinuses	0	0	1	0
F051000	Thrombosis cavernous sinus	0	0	1	0
F051100	Thrombosis of superior longitudinal sinus	0	0	1	0
F051200	Thrombosis lateral sinus	0	0	1	0
F051300	Thrombosis transverse sinus	0	0	1	0
F051z00	Thrombosis of central nervous system venous sinus NOS	0	0	1	0
F052.00	Phlebitis of central nervous system venous sinuses	0	0	1	0
F052100	Phlebitis of superior longitudinal sinus	0	0	1	0
F052z00	Phlebitis of central nervous system venous sinus NOS	0	0	1	0
F053.00	Thrombophlebitis of central nervous system venous sinuses	0	0	1	0
F053000	Thrombophlebitis of cavernous sinus	0	0	1	0
F053100	Thrombophlebitis of superior longitudinal venous sinus	0	0	1	0
F05z.00	Phlebitis or thrombophlebitis of CNS venous sinus NOS	0	0	1	0
F284.00	Compression of brain	0	0	1	0
F284z00	Compression of brain NOS	0	0	1	0
G63..12	Stenosis of precerebral arteries	0	0	1	0
G630.00	Basilar artery occlusion	0	0	1	0
G631.00	Carotid artery occlusion	0	0	1	0
G631.11	Stenosis, carotid artery	0	0	1	0
G631.12	Thrombosis, carotid artery	0	0	1	0
G63y.00	Other precerebral artery occlusion	0	0	1	0
G63z.00	Precerebral artery occlusion NOS	0	0	1	0
G64..00	Cerebral arterial occlusion	0	0	1	0
G64..11	CVA - cerebral artery occlusion	0	0	1	0
G640.00	Cerebral thrombosis	0	0	1	0
G641.00	Cerebral embolism	0	0	1	0
G641.11	Cerebral embolus	0	0	1	0
G677000	Occlusion and stenosis of middle cerebral artery	0	0	1	0
G677100	Occlusion and stenosis of anterior cerebral artery	0	0	1	0
G677200	Occlusion and stenosis of posterior cerebral artery	0	0	1	0
G677300	Occlusion and stenosis of cerebellar arteries	0	0	1	0
G677400	Occlusion+stenosis of multiple and bilat cerebral arteries	0	0	1	0
Gyu6500	[X]Occlusion and stenosis of other precerebral arteries	0	0	1	0
Gyu6600	[X]Occlusion and stenosis of other cerebral arteries	0	0	1	0
P7y0111	Congenital arteriovenous fistula of brain	0	0	1	0
R140300	[D]Brain scan abnormal	0	0	1	0
S643.00	Diffuse brain injury	0	0	1	0
7017100	Drainage of subarachnoid space of brain	0	0	0	1
7013z00	Other open operation on ventricle of brain NOS	0	0	0	1
701y.00	Ventricle of brain or subarachnoid space operations OS	0	0	0	1
7A20000	Replacement of carotid artery using graft	0	0	0	1
7A20100	Intracranial bypass to carotid artery	0	0	0	1
7A20200	Bypass to carotid artery NEC	0	0	0	1
7A20300	Endarterectomy and patch repair of carotid artery	0	0	0	1
7A20311	Carotid endarterectomy and patch	0	0	0	1
7A20400	Endarterectomy of carotid artery NEC	0	0	0	1
7A20600	Byp carot art anastom superfic tempor artery middle cere art	0	0	0	1
7A20700	Intracranial bypass from carotid artery NEC	0	0	0	1
7A21200	Open embolectomy of carotid artery	0	0	0	1
7A22.00	Transluminal operations on carotid artery	0	0	0	1
7A22000	Percutaneous transluminal angioplasty of carotid artery	0	0	0	1
7A22200	Endovascular repair of carotid artery	0	0	0	1
7A22300	Percutaneous transluminal insertion stent carotid artery	0	0	0	1
7A22y00	Other specified transluminal operation on carotid artery	0	0	0	1
7A22z00	Transluminal operation on carotid artery NOS	0	0	0	1
7A23200	Clipping of aneurysm of cerebral artery	0	0	0	1
7A23300	Clipping of aneurysm of circle of Willis	0	0	0	1
7A23800	Percutaneous coil embolisation of cerebral artery aneurysm	0	0	0	1
7A24600	Open embolisation of cerebral artery	0	0	0	1
7A24700	Open embolisation of circle of Willis	0	0	0	1
7A25000	Percutaneous transluminal embolisation of cerebral artery	0	0	0	1
7A25100	Percutaneous transluminal embolisation of circle of Willis	0	0	0	1
7A25200	Embolisation of cerebral artery NEC	0	0	0	1
7A25300	Embolisation of circle of Willis NEC	0	0	0	1
7A25600	Percutaneous transluminal insertion of stent cerebral artery	0	0	0	1
7A28800	Percutaneous transluminal embolisation of vertebral artery	0	0	0	1
7A53100	Open embolisation of artery NEC	0	0	0	1
7A54900	Percutaneous transluminal chemoembolisation of artery	0	0	0	1
7A58.00	Transluminal coil embolisation of aneurysm	0	0	0	1
7A58000	Percutaneous transluminal coil embolisation aneurysm small	0	0	0	1
7A58100	Percutaneous transluminal coil embolisation aneurysm medium	0	0	0	1
7A58300	Percutaneous transluminal coil embolisation aneurysm giant	0	0	0	1
7A58y00	Other specified transluminal coil embolisation of aneurysm	0	0	0	1
7A58z00	Transluminal coil embolisation of aneurysm NOS	0	0	0	1
7A59.00	Transluminal balloon assisted coil embolisation of aneurysm	0	0	0	1
7A59z00	Transluminal balloon assisted coil embolisation aneurysm NOS	0	0	0	1
7A5A.00	Transluminal stent assisted coil embolisation of aneurysm	0	0	0	1
7A5A200	Perc trans stent assisted coil embolisation single aneurysm	0	0	0	1
7A5Az00	Transluminal stent assisted coil embolisation aneurysm NOS	0	0	0	1
7A5B.00	Other transluminal embolisation of aneurysm	0	0	0	1
7A5Bz00	Other transluminal embolisation of aneurysm NOS	0	0	0	1
88A8.00	Thrombolytic therapy	0	0	0	1
8I3L.00	Thrombolytic therapy refused	0	0	0	1

[truncated: 4 more sheets: Residual stroke damage (Read), Smoking (Read), Obesity (Read), Menopause (Read)]
